# Supplementary material for: N-(4-Chloro­phen­yl)-4-meth­oxy-3-(propanamido)­benzamide cyclo­hexane hemisolvate
Source: Acta Crystallogr Sect E Struct Rep Online. 2012 Apr 21;68(Pt 5):o1480. doi: 10.1107/S1600536812016480 (PMC3344590; doi:10.1107/S1600536812016480)
Supplement: Supplementary file 1 [file e-68-o1480-sup1.cif]

##############################################################################
#                                                                            #
# This CIF contains the data in a paper accepted for publication in          #
# Acta Crystallographica Section E. It conforms to the requirements of       #
# Notes for Authors for Acta Crystallographica Section E, and has been       #
# peer reviewed under the auspices of the IUCr Commission on Journals.       #
#                                                                            #
# Full details of the Crystallographic Information File format               #
# are given in the paper "The Crystallographic Information File (CIF):       #
# a New Standard Archive File for Crystallography" by S. R. Hall, F. H.      #
# Allen and I. D. Brown [Acta Cryst. (1991), A47, 655-685].                  #
#                                                                            #
# The current version of the core CIF dictionary is obtainable from          #
# ftp://ftp.iucr.org/pub/cif_core.dic.                                       #
#                                                                            #
# Software is freely available for graphical display of the structure(s)     #
# in this CIF. For information consult the CIF software page                 #
# http://www.iucr.org/resources/cif/software.                                #
#                                                                            #
# This file may be used for bona fide research purposes within the           #
# scientific community so long as proper attribution is given to the journal # 
# article from which it was obtained.                                        #
#                                                                            #
##############################################################################
data_I
_audit_creation_method     SHELXL-97
_chemical_name_systematic
;
<i>N</i>-(4-Chlorophenyl)-4-methoxy-3-(propanamido)benzamide cyclohexane
hemisolvate
;
_chemical_name_common     ?
_chemical_formula_moiety     'C17 H17 Cl N2 O3, 0.5(C6 H12)'
_chemical_formula_sum     'C20 H23 Cl1 N2 O3'
_chemical_formula_iupac     'C17 H17 Cl N2 O3, 0.5C6 H12'
_chemical_formula_weight     374.86
_chemical_melting_point     ?
_symmetry_cell_setting     monoclinic
_symmetry_space_group_name_H-M     'C c'
_symmetry_space_group_name_Hall     'C -2yc'
loop_
    _symmetry_equiv_pos_as_xyz
    'x, y, z'
    'x, -y, z+1/2'
    'x+1/2, y+1/2, z'
    'x+1/2, -y+1/2, z+1/2'
_cell_length_a     16.005(3)
_cell_length_b     18.953(4)
_cell_length_c     14.811(3)
_cell_angle_alpha     90.00
_cell_angle_beta     120.08(3)
_cell_angle_gamma     90.00
_cell_volume     3887.8(18)
_cell_formula_units_Z     8
_cell_measurement_reflns_used     5349
_cell_measurement_theta_min     4.06
_cell_measurement_theta_max     70.93
_cell_measurement_temperature     295(2)
_exptl_crystal_description     column
_exptl_crystal_colour     colourless
_exptl_crystal_size_max     0.482
_exptl_crystal_size_mid     0.129
_exptl_crystal_size_min     0.079
_exptl_crystal_density_diffrn     1.281
_exptl_crystal_density_meas     ?
_exptl_crystal_density_method     'not measured'
_exptl_crystal_F_000     1584
_exptl_absorpt_coefficient_mu     1.916
_exptl_absorpt_correction_type     multi-scan
_exptl_absorpt_process_details     '(REQAB; Blessing, 1995)'
_exptl_absorpt_correction_T_min     0.743
_exptl_absorpt_correction_T_max     0.860
_exptl_special_details     ?
_diffrn_ambient_temperature     295(2)
_diffrn_radiation_type     CuK\a
_diffrn_radiation_wavelength     1.54178
_diffrn_radiation_source     ?
_diffrn_radiation_monochromator     confocal
_diffrn_measurement_device_type     'Rigaku MicroMax 002+'
_diffrn_measurement_method     \w_and_k
_diffrn_detector_area_resol_mean     22
_diffrn_reflns_number     22780
_diffrn_reflns_av_R_equivalents     0.0370
_diffrn_reflns_av_sigmaI/netI     0.0215
_diffrn_reflns_theta_min     4.06
_diffrn_reflns_theta_max     70.93
_diffrn_reflns_theta_full     70.93
_diffrn_measured_fraction_theta_max     0.956
_diffrn_measured_fraction_theta_full     0.956
_diffrn_reflns_limit_h_min     -18
_diffrn_reflns_limit_h_max     19
_diffrn_reflns_limit_k_min     -23
_diffrn_reflns_limit_k_max     22
_diffrn_reflns_limit_l_min     -16
_diffrn_reflns_limit_l_max     15
_diffrn_standards_number     0
_diffrn_standards_interval_count     0
_diffrn_standards_interval_time     0
_diffrn_standards_decay_%     0
_refine_special_details
;
Refinement of <i>F</i>^2^ against ALL reflections. The weighted <i>R</i>-factor
<i>wR</i> and goodness of fit <i>S</i> are based on <i>F</i>^2^, conventional
<i>R</i>-factors <i>R</i> are based on <i>F</i>, with <i>F</i> set to zero for
negative <i>F</i>^2^. The threshold expression of <i>F</i>^2^ >
\s(<i>F</i>^2^) is used only for calculating <i>R</i>-factors(gt) <i>etc</i>.
and is not relevant to the choice of reflections for refinement.
<i>R</i>-factors based on <i>F</i>^2^ are statistically about twice as large
as those based on <i>F</i>, and <i>R</i>- factors based on ALL data will be
even larger.
;
_reflns_number_total     5742
_reflns_number_gt     5349
_reflns_threshold_expression     I>2sigma(I)
_refine_ls_structure_factor_coef     Fsqd
_refine_ls_matrix_type     full
_refine_ls_R_factor_all     0.0457
_refine_ls_R_factor_gt     0.0439
_refine_ls_wR_factor_gt     0.1333
_refine_ls_wR_factor_ref     0.1385
_refine_ls_goodness_of_fit_ref     1.114
_refine_ls_restrained_S_all     1.110
_refine_ls_number_reflns     5742
_refine_ls_number_parameters     561
_refine_ls_number_restraints     68
_refine_ls_number_constraints     ?
_refine_ls_hydrogen_treatment     constr
_refine_ls_weighting_scheme     calc
_refine_ls_weighting_details
         'calc w=1/[\s^2^(Fo^2^)+(0.0892P)^2^+0.5054P] where P=(Fo^2^+2Fc^2^)/3'
_atom_sites_solution_hydrogens     geom
_atom_sites_solution_primary     direct
_atom_sites_solution_secondary     difmap
_refine_ls_shift/su_max     0.000
_refine_ls_shift/su_mean     0.000
_refine_diff_density_max     0.228
_refine_diff_density_min     -0.236
_refine_ls_extinction_method     none
_refine_ls_extinction_coef     ?
_refine_ls_abs_structure_details
                 'Flack, H. D. (1983). <i>Acta Cryst.</i> A<b>39</b>, 876--881.'
_refine_ls_abs_structure_Flack     0.52(3)
_refine_ls_abs_structure_Rogers     ?
loop_
    _atom_type_symbol
    _atom_type_description
    _atom_type_scat_dispersion_real
    _atom_type_scat_dispersion_imag
    _atom_type_scat_source
    'C' 'C' 0.0181 0.0091
                         'International Tables Vol C Tables 4.2.6.8 and 6.1.1.4'
    'H' 'H' 0.0000 0.0000
                         'International Tables Vol C Tables 4.2.6.8 and 6.1.1.4'
    'N' 'N' 0.0311 0.0180
                         'International Tables Vol C Tables 4.2.6.8 and 6.1.1.4'
    'O' 'O' 0.0492 0.0322
                         'International Tables Vol C Tables 4.2.6.8 and 6.1.1.4'
    'Cl' 'Cl' 0.3639 0.7018
                         'International Tables Vol C Tables 4.2.6.8 and 6.1.1.4'
_computing_data_collection     'CrystalClear (Rigaku, 2008)'
_computing_cell_refinement     'CrystalClear (Rigaku, 2008)'
_computing_data_reduction     'CrystalClear (Rigaku, 2008)'
_computing_structure_solution     'SHELXS97 (Sheldrick, 2008)'
_computing_structure_refinement     'SHELXL97 (Sheldrick, 2008)'
_computing_molecular_graphics
                                'ORTEPII (Johnson,1976) and PLATON (Spek, 2009)'
_computing_publication_material     'SHELXL97 (Sheldrick, 2008)'
loop_
    _atom_site_type_symbol
    _atom_site_label
    _atom_site_fract_x
    _atom_site_fract_y
    _atom_site_fract_z
    _atom_site_U_iso_or_equiv
    _atom_site_adp_type
    _atom_site_calc_flag
    _atom_site_refinement_flags
    _atom_site_occupancy
    _atom_site_symmetry_multiplicity
    _atom_site_disorder_assembly
    _atom_site_disorder_group
    N N1A -0.0625(2) 0.42524(17) 0.6331(3) 0.0569(7) Uani d . 1 1 . .
    H H1AA -0.0910 0.4607 0.5932 0.068 Uiso calc R 1 1 . .
    N N2A -0.3579(2) 0.58212(16) 0.5663(3) 0.0571(7) Uani d U 1 1 A .
    H H2AA -0.3713 0.6071 0.6059 0.069 Uiso calc R 1 1 . .
    O O1A -0.0714(2) 0.34408(13) 0.7413(2) 0.0687(7) Uani d . 1 1 . .
    O O2A -0.3531(2) 0.58003(15) 0.4173(2) 0.0694(7) Uani d U 1 1 A .
    O O3A -0.46711(19) 0.49448(16) 0.6056(3) 0.0667(7) Uani d . 1 1 . .
    C C1A -0.2055(2) 0.42062(18) 0.6501(3) 0.0531(8) Uani d . 1 1 . .
    C C2A -0.2391(2) 0.48788(18) 0.6127(3) 0.0505(7) Uani d . 1 1 . .
    H H2AB -0.2015 0.5178 0.5978 0.061 Uiso calc R 1 1 . .
    C C3A -0.3273(2) 0.51154(16) 0.5969(3) 0.0497(7) Uani d . 1 1 . .
    C C4A -0.3843(2) 0.4658(2) 0.6200(3) 0.0545(8) Uani d . 1 1 . .
    C C5A -0.3520(3) 0.3984(2) 0.6541(3) 0.0610(9) Uani d . 1 1 . .
    H H5AA -0.3902 0.3681 0.6675 0.073 Uiso calc R 1 1 . .
    C C6A -0.2669(3) 0.37518(19) 0.6687(4) 0.0597(9) Uani d . 1 1 . .
    H H6AA -0.2475 0.3291 0.6911 0.072 Uiso calc R 1 1 . .
    C C7A -0.1080(2) 0.39287(19) 0.6780(3) 0.0523(8) Uani d . 1 1 . .
    C C8A 0.0276(2) 0.4055(2) 0.6465(3) 0.0522(7) Uani d . 1 1 . .
    C C9A 0.0621(3) 0.3368(2) 0.6671(3) 0.0604(9) Uani d . 1 1 . .
    H H9AA 0.0256 0.3018 0.6750 0.072 Uiso calc R 1 1 . .
    Cl Cl1 0.31464(10) 0.35026(10) 0.67527(16) 0.1177(6) Uani d . 1 1 . .
    C C10A 0.1501(3) 0.3196(2) 0.6760(4) 0.0654(10) Uani d U 1 1 . .
    H H10B 0.1727 0.2734 0.6903 0.078 Uiso calc R 1 1 . .
    C C11A 0.2047(3) 0.3724(2) 0.6633(4) 0.0680(10) Uani d U 1 1 . .
    C C12A 0.1709(3) 0.4410(2) 0.6417(4) 0.0717(11) Uani d U 1 1 . .
    H H12A 0.2069 0.4759 0.6328 0.086 Uiso calc R 1 1 . .
    C C13A 0.0836(3) 0.4570(2) 0.6335(4) 0.0622(9) Uani d . 1 1 . .
    H H13A 0.0611 0.5032 0.6189 0.075 Uiso calc R 1 1 . .
    C C14A -0.3674(3) 0.61284(18) 0.4788(3) 0.0591(9) Uani d U 1 1 . .
    C C15A -0.4024(10) 0.6898(8) 0.4512(13) 0.064(3) Uani d PU 0.484(12) 1 A 1
    H H15A -0.4686 0.6890 0.3939 0.077 Uiso calc PR 0.484(12) 1 A 1
    H H15B -0.4031 0.7105 0.5107 0.077 Uiso calc PR 0.484(12) 1 A 1
    C C16A -0.3529(13) 0.7316(6) 0.4250(18) 0.123(6) Uani d P 0.484(12) 1 A 1
    H H16A -0.3817 0.7777 0.4093 0.184 Uiso calc PR 0.484(12) 1 A 1
    H H16B -0.3530 0.7129 0.3647 0.184 Uiso calc PR 0.484(12) 1 A 1
    H H16C -0.2877 0.7349 0.4818 0.184 Uiso calc PR 0.484(12) 1 A 1
    C C17A -0.5253(3) 0.4521(3) 0.6330(5) 0.0782(13) Uani d . 1 1 . .
    H H17A -0.5820 0.4780 0.6194 0.117 Uiso calc R 1 1 . .
    H H17B -0.4888 0.4403 0.7058 0.117 Uiso calc R 1 1 . .
    H H17C -0.5440 0.4096 0.5922 0.117 Uiso calc R 1 1 . .
    C C15C -0.3918(17) 0.6888(10) 0.4789(14) 0.112(7) Uani d P 0.516(12) 1 A 2
    H H15E -0.3379 0.7138 0.5350 0.135 Uiso calc PR 0.516(12) 1 A 2
    H H15F -0.4476 0.6937 0.4879 0.135 Uiso calc PR 0.516(12) 1 A 2
    C C16C -0.4151(10) 0.7194(6) 0.3671(10) 0.089(3) Uani d P 0.516(12) 1 A 2
    H H16G -0.4165 0.7701 0.3685 0.134 Uiso calc PR 0.516(12) 1 A 2
    H H16H -0.4766 0.7021 0.3139 0.134 Uiso calc PR 0.516(12) 1 A 2
    H H16I -0.3659 0.7044 0.3523 0.134 Uiso calc PR 0.516(12) 1 A 2
    N N1B -0.3835(2) 0.57618(17) 0.8519(3) 0.0581(8) Uani d . 1 1 . .
    H H1BA -0.3542 0.5417 0.8938 0.070 Uiso calc R 1 1 . .
    N N2B -0.0869(2) 0.41832(15) 0.9181(3) 0.0548(6) Uani d . 1 1 A .
    H H2BA -0.0717 0.3932 0.8801 0.066 Uiso calc R 1 1 . .
    O O1B -0.3734(2) 0.65530(14) 0.7432(2) 0.0643(7) Uani d . 1 1 . .
    O O2B -0.0916(2) 0.42044(14) 1.0684(2) 0.0660(7) Uani d . 1 1 A .
    O O3B 0.0215(2) 0.50422(15) 0.8769(3) 0.0658(7) Uani d . 1 1 . .
    C C1B -0.2392(2) 0.58037(16) 0.8349(3) 0.0511(7) Uani d . 1 1 . .
    C C2B -0.2071(2) 0.51160(18) 0.8719(3) 0.0512(7) Uani d . 1 1 . .
    H H2BB -0.2444 0.4816 0.8870 0.061 Uiso calc R 1 1 . .
    C C3B -0.1196(2) 0.48916(18) 0.8854(3) 0.0517(7) Uani d . 1 1 . .
    C C4B -0.0613(2) 0.53303(19) 0.8653(3) 0.0547(8) Uani d . 1 1 . .
    C C5B -0.0922(3) 0.6022(2) 0.8309(4) 0.0648(10) Uani d . 1 1 . .
    H H5BA -0.0538 0.6332 0.8188 0.078 Uiso calc R 1 1 . .
    C C6B -0.1827(3) 0.62311(19) 0.8153(4) 0.0609(9) Uani d . 1 1 . .
    H H6BA -0.2046 0.6684 0.7904 0.073 Uiso calc R 1 1 . .
    C C7B -0.3370(3) 0.60655(18) 0.8064(3) 0.0552(8) Uani d . 1 1 . .
    C C8B -0.4751(2) 0.5950(2) 0.8379(3) 0.0541(8) Uani d . 1 1 . .
    C C9B -0.5100(3) 0.66379(19) 0.8161(3) 0.0571(8) Uani d . 1 1 . .
    H H9BA -0.4738 0.6990 0.8079 0.069 Uiso calc R 1 1 . .
    Cl Cl2 -0.76224(10) 0.64949(10) 0.80604(15) 0.1153(6) Uani d . 1 1 . .
    C C10B -0.5975(3) 0.6797(2) 0.8065(4) 0.0669(10) Uani d . 1 1 . .
    H H10A -0.6212 0.7255 0.7913 0.080 Uiso calc R 1 1 . .
    C C11B -0.6490(3) 0.6285(3) 0.8194(4) 0.0711(10) Uani d . 1 1 . .
    C C12B -0.6169(3) 0.5602(2) 0.8417(4) 0.0712(10) Uani d . 1 1 . .
    H H12B -0.6536 0.5258 0.8507 0.085 Uiso calc R 1 1 . .
    C C13B -0.5291(3) 0.5433(2) 0.8506(4) 0.0657(10) Uani d . 1 1 . .
    H H13B -0.5064 0.4972 0.8652 0.079 Uiso calc R 1 1 . .
    C C14B -0.0787(3) 0.38933(17) 1.0036(3) 0.0525(7) Uani d . 1 1 . .
    C C15B -0.0268(7) 0.3177(5) 1.0330(8) 0.0569(19) Uani d P 0.484(12) 1 A 1
    H H15C -0.0371 0.2937 0.9703 0.068 Uiso calc PR 0.484(12) 1 A 1
    H H15D 0.0421 0.3250 1.0777 0.068 Uiso calc PR 0.484(12) 1 A 1
    C C16B -0.063(2) 0.2731(9) 1.088(2) 0.156(11) Uani d P 0.484(12) 1 A 1
    H H16D -0.0295 0.2289 1.1065 0.234 Uiso calc PR 0.484(12) 1 A 1
    H H16E -0.1312 0.2647 1.0428 0.234 Uiso calc PR 0.484(12) 1 A 1
    H H16F -0.0533 0.2969 1.1498 0.234 Uiso calc PR 0.484(12) 1 A 1
    C C17B 0.0820(3) 0.5476(3) 0.8560(4) 0.0778(12) Uani d . 1 1 . .
    H H17D 0.1373 0.5211 0.8669 0.117 Uiso calc R 1 1 . .
    H H17E 0.1027 0.5876 0.9021 0.117 Uiso calc R 1 1 . .
    H H17F 0.0468 0.5636 0.7850 0.117 Uiso calc R 1 1 . .
    C C15D -0.0695(7) 0.3084(4) 1.0053(7) 0.057(2) Uani d P 0.516(12) 1 A 2
    H H15G -0.1333 0.2877 0.9650 0.068 Uiso calc PR 0.516(12) 1 A 2
    H H15H -0.0323 0.2950 0.9727 0.068 Uiso calc PR 0.516(12) 1 A 2
    C C16D -0.0232(15) 0.2807(8) 1.1104(14) 0.118(6) Uani d P 0.516(12) 1 A 2
    H H16J -0.0143 0.2307 1.1087 0.176 Uiso calc PR 0.516(12) 1 A 2
    H H16K -0.0629 0.2900 1.1406 0.176 Uiso calc PR 0.516(12) 1 A 2
    H H16L 0.0385 0.3031 1.1515 0.176 Uiso calc PR 0.516(12) 1 A 2
    C C1W 0.2002(11) 0.2975(8) 0.9773(14) 0.122(7) Uani d PD 0.484(12) 1 A 1
    H H1WA 0.1604 0.2914 0.9025 0.146 Uiso calc PR 0.484(12) 1 A 1
    H H1WB 0.1662 0.2764 1.0094 0.146 Uiso calc PR 0.484(12) 1 A 1
    C C2W 0.2111(13) 0.3737(8) 1.0007(14) 0.105(7) Uani d PD 0.484(12) 1 A 1
    H H2WA 0.2408 0.3805 1.0755 0.126 Uiso calc PR 0.484(12) 1 A 1
    H H2WB 0.1478 0.3957 0.9678 0.126 Uiso calc PR 0.484(12) 1 A 1
    C C3W 0.2715(11) 0.4087(6) 0.963(2) 0.109(6) Uani d PD 0.484(12) 1 A 1
    H H3WA 0.2358 0.4105 0.8874 0.131 Uiso calc PR 0.484(12) 1 A 1
    H H3WB 0.2851 0.4568 0.9888 0.131 Uiso calc PR 0.484(12) 1 A 1
    C C4W 0.3630(10) 0.3712(8) 0.9978(15) 0.113(7) Uani d PD 0.484(12) 1 A 1
    H H4WA 0.4028 0.3757 1.0730 0.136 Uiso calc PR 0.484(12) 1 A 1
    H H4WB 0.3972 0.3932 0.9667 0.136 Uiso calc PR 0.484(12) 1 A 1
    C C5W 0.3493(13) 0.2955(8) 0.970(2) 0.131(9) Uani d PD 0.484(12) 1 A 1
    H H5WA 0.4118 0.2732 0.9965 0.158 Uiso calc PR 0.484(12) 1 A 1
    H H5WB 0.3143 0.2907 0.8947 0.158 Uiso calc PR 0.484(12) 1 A 1
    C C6W 0.2942(11) 0.2582(4) 1.0143(12) 0.084(3) Uani d PD 0.484(12) 1 A 1
    H H6WA 0.3316 0.2581 1.0900 0.101 Uiso calc PR 0.484(12) 1 A 1
    H H6WB 0.2814 0.2097 0.9903 0.101 Uiso calc PR 0.484(12) 1 A 1
    C C1W' 0.2067(12) 0.2926(7) 1.0227(13) 0.104(4) Uani d P 0.516(12) 1 A 2
    H H1WC 0.1466 0.2674 0.9992 0.124 Uiso calc PR 0.516(12) 1 A 2
    H H1WD 0.2459 0.2868 1.0977 0.124 Uiso calc PR 0.516(12) 1 A 2
    C C2W' 0.1881(16) 0.3618(12) 1.000(2) 0.143(8) Uani d P 0.516(12) 1 A 2
    H H2WC 0.1560 0.3802 1.0356 0.172 Uiso calc PR 0.516(12) 1 A 2
    H H2WD 0.1440 0.3668 0.9254 0.172 Uiso calc PR 0.516(12) 1 A 2
    C C3W' 0.2759(10) 0.4051(7) 1.0292(11) 0.091(4) Uani d P 0.516(12) 1 A 2
    H H3WC 0.3204 0.4012 1.1037 0.109 Uiso calc PR 0.516(12) 1 A 2
    H H3WD 0.2579 0.4543 1.0130 0.109 Uiso calc PR 0.516(12) 1 A 2
    C C4W' 0.3282(14) 0.3774(10) 0.9649(14) 0.112(7) Uani d P 0.516(12) 1 A 2
    H H4WC 0.2859 0.3839 0.8905 0.135 Uiso calc PR 0.516(12) 1 A 2
    H H4WD 0.3876 0.4032 0.9864 0.135 Uiso calc PR 0.516(12) 1 A 2
    C C5W' 0.3507(15) 0.2938(11) 0.993(3) 0.151(11) Uani d P 0.516(12) 1 A 2
    H H5WC 0.3754 0.2729 0.9508 0.181 Uiso calc PR 0.516(12) 1 A 2
    H H5WD 0.3985 0.2877 1.0657 0.181 Uiso calc PR 0.516(12) 1 A 2
    C C6W' 0.2609(14) 0.2609(8) 0.9694(12) 0.128(6) Uani d P 0.516(12) 1 A 2
    H H6WC 0.2737 0.2116 0.9888 0.153 Uiso calc PR 0.516(12) 1 A 2
    H H6WD 0.2178 0.2627 0.8944 0.153 Uiso calc PR 0.516(12) 1 A 2
loop_
    _atom_site_aniso_label
    _atom_site_aniso_U_11
    _atom_site_aniso_U_22
    _atom_site_aniso_U_33
    _atom_site_aniso_U_12
    _atom_site_aniso_U_13
    _atom_site_aniso_U_23
    N1A 0.0575(14) 0.0512(18) 0.070(2) 0.0041(11) 0.0384(12) 0.0116(12)
    N2A 0.0761(16) 0.0462(14) 0.0660(19) 0.0083(12) 0.0483(14) 0.0017(12)
    O1A 0.0846(16) 0.0485(13) 0.088(2) 0.0123(12) 0.0542(14) 0.0180(13)
    O2A 0.107(2) 0.0518(14) 0.0705(18) 0.0149(13) 0.0606(15) 0.0037(12)
    O3A 0.0654(14) 0.0591(15) 0.090(2) 0.0050(10) 0.0498(14) 0.0039(14)
    C1A 0.0667(18) 0.0454(18) 0.059(2) -0.0030(13) 0.0406(14) 0.0014(14)
    C2A 0.0595(16) 0.0430(15) 0.0573(19) -0.0028(12) 0.0355(14) -0.0005(13)
    C3A 0.0651(17) 0.0362(14) 0.0558(19) -0.0013(12) 0.0363(14) 0.0000(13)
    C4A 0.0622(17) 0.0518(18) 0.060(2) -0.0022(14) 0.0387(15) -0.0016(14)
    C5A 0.071(2) 0.0449(16) 0.075(3) -0.0065(15) 0.0428(18) 0.0072(16)
    C6A 0.074(2) 0.0410(15) 0.078(2) -0.0112(14) 0.0484(18) 0.0012(15)
    C7A 0.0603(17) 0.0480(17) 0.059(2) 0.0034(13) 0.0374(15) 0.0039(14)
    C8A 0.0538(16) 0.0534(17) 0.0547(19) -0.0027(13) 0.0311(14) 0.0046(14)
    C9A 0.067(2) 0.0483(18) 0.078(3) -0.0018(14) 0.0452(17) 0.0004(16)
    Cl1 0.0894(7) 0.1144(11) 0.1845(18) 0.0145(8) 0.0950(10) 0.0163(12)
    C10A 0.069(2) 0.057(2) 0.077(2) 0.0035(16) 0.0415(18) 0.0028(17)
    C11A 0.0633(19) 0.073(2) 0.078(2) -0.0069(15) 0.0429(18) 0.0025(18)
    C12A 0.076(2) 0.066(2) 0.092(3) -0.0046(17) 0.056(2) 0.013(2)
    C13A 0.0729(19) 0.0485(19) 0.078(2) -0.0050(15) 0.0475(18) 0.0087(17)
    C14A 0.085(2) 0.0374(16) 0.069(2) 0.0015(13) 0.0492(18) -0.0011(14)
    C15A 0.113(6) 0.041(4) 0.073(7) 0.018(4) 0.072(5) 0.009(4)
    C16A 0.151(11) 0.048(4) 0.214(17) -0.006(5) 0.125(12) 0.001(6)
    C17A 0.070(2) 0.074(3) 0.111(4) -0.0005(18) 0.060(2) 0.005(2)
    C15C 0.243(18) 0.047(5) 0.075(9) 0.025(6) 0.101(9) 0.017(5)
    C16C 0.121(7) 0.055(5) 0.103(7) 0.034(5) 0.065(6) 0.047(5)
    N1B 0.0671(16) 0.0512(18) 0.0622(19) 0.0120(12) 0.0372(13) 0.0144(12)
    N2B 0.0771(16) 0.0391(14) 0.0632(18) 0.0109(12) 0.0465(14) 0.0050(11)
    O1B 0.0735(14) 0.0581(14) 0.0803(18) 0.0183(11) 0.0527(13) 0.0247(13)
    O2B 0.0976(18) 0.0465(13) 0.0721(17) 0.0102(11) 0.0561(14) 0.0042(11)
    O3B 0.0704(14) 0.0544(14) 0.091(2) 0.0045(11) 0.0542(14) 0.0065(13)
    C1B 0.0572(17) 0.0375(16) 0.060(2) 0.0019(11) 0.0309(13) 0.0015(13)
    C2B 0.0641(17) 0.0413(16) 0.059(2) 0.0009(13) 0.0385(15) 0.0046(13)
    C3B 0.0650(18) 0.0434(16) 0.055(2) 0.0069(13) 0.0360(15) 0.0027(13)
    C4B 0.0559(15) 0.0471(16) 0.066(2) 0.0020(13) 0.0342(14) -0.0006(15)
    C5B 0.0632(19) 0.0478(18) 0.097(3) -0.0080(14) 0.050(2) -0.0026(19)
    C6B 0.0647(18) 0.0395(15) 0.081(3) 0.0091(13) 0.0384(17) 0.0098(15)
    C7B 0.0698(19) 0.0379(15) 0.063(2) 0.0012(13) 0.0373(16) 0.0022(13)
    C8B 0.0640(18) 0.0489(17) 0.054(2) 0.0043(13) 0.0328(15) 0.0020(15)
    C9B 0.0649(18) 0.0458(17) 0.064(2) -0.0014(14) 0.0349(15) 0.0002(15)
    Cl2 0.0894(7) 0.1148(11) 0.1774(16) 0.0232(8) 0.0936(10) 0.0300(12)
    C10B 0.074(2) 0.054(2) 0.084(3) 0.0139(16) 0.0480(19) 0.0060(18)
    C11B 0.071(2) 0.076(3) 0.079(3) 0.0173(17) 0.0475(19) 0.0076(19)
    C12B 0.071(2) 0.066(2) 0.085(3) -0.0087(17) 0.046(2) 0.002(2)
    C13B 0.075(2) 0.053(2) 0.079(3) 0.0097(16) 0.0460(18) 0.0108(18)
    C14B 0.0629(17) 0.0419(16) 0.066(2) 0.0063(12) 0.0418(15) 0.0049(13)
    C15B 0.061(4) 0.050(3) 0.065(5) 0.010(3) 0.036(4) 0.011(3)
    C16B 0.23(3) 0.073(8) 0.25(3) 0.045(11) 0.18(2) 0.090(13)
    C17B 0.073(2) 0.080(3) 0.099(3) 0.0023(19) 0.057(2) 0.013(2)
    C15D 0.057(4) 0.035(3) 0.074(5) 0.009(3) 0.031(4) 0.003(3)
    C16D 0.151(12) 0.075(7) 0.109(9) 0.016(6) 0.052(7) -0.013(6)
    C1W 0.127(9) 0.116(12) 0.109(12) 0.002(8) 0.049(9) 0.045(9)
    C2W 0.137(17) 0.073(8) 0.088(8) 0.027(10) 0.043(9) 0.004(6)
    C3W 0.103(8) 0.061(5) 0.161(17) 0.015(5) 0.064(9) 0.001(7)
    C4W 0.082(9) 0.093(8) 0.118(15) -0.021(7) 0.016(8) 0.015(8)
    C5W 0.094(9) 0.161(17) 0.148(16) -0.025(9) 0.067(9) 0.029(11)
    C6W 0.130(9) 0.038(3) 0.102(8) 0.012(4) 0.070(7) 0.019(4)
    C1W' 0.132(9) 0.068(5) 0.101(9) -0.019(6) 0.052(7) -0.007(5)
    C2W' 0.089(8) 0.127(13) 0.22(2) -0.014(8) 0.078(10) -0.005(11)
    C3W' 0.111(9) 0.066(6) 0.070(5) 0.012(5) 0.027(5) -0.007(6)
    C4W' 0.124(13) 0.112(12) 0.086(9) -0.052(12) 0.040(10) -0.004(7)
    C5W' 0.132(13) 0.142(17) 0.21(2) 0.079(13) 0.112(14) 0.047(14)
    C6W' 0.149(13) 0.105(10) 0.081(8) 0.026(8) 0.021(8) -0.003(6)
_geom_special_details
;
All e.s.d.'s (except the e.s.d. in the dihedral angle between two l.s. planes)
are estimated using the full covariance matrix. The cell e.s.d.'s are taken
into account individually in the estimation of e.s.d.'s in distances, angles
and torsion angles; correlations between e.s.d.'s in cell parameters are only
used when they are defined by crystal symmetry. An approximate (isotropic)
treatment of cell e.s.d.'s is used for estimating e.s.d.'s involving l.s.
planes.
;
loop_
    _geom_bond_atom_site_label_1
    _geom_bond_atom_site_label_2
    _geom_bond_site_symmetry_2
    _geom_bond_distance
    _geom_bond_publ_flag
    N1A C7A . 1.355(5) ?
    N1A C8A . 1.404(4) ?
    N1A H1AA . 0.8600 ?
    N2A C14A . 1.358(5) ?
    N2A C3A . 1.419(4) ?
    N2A H2AA . 0.8600 ?
    O1A C7A . 1.235(5) ?
    O2A C14A . 1.215(5) ?
    O3A C4A . 1.347(4) ?
    O3A C17A . 1.434(5) ?
    C1A C2A . 1.387(5) ?
    C1A C6A . 1.433(4) ?
    C1A C7A . 1.496(5) ?
    C2A C3A . 1.385(5) ?
    C2A H2AB . 0.9300 ?
    C3A C4A . 1.419(5) ?
    C4A C5A . 1.375(5) ?
    C5A C6A . 1.342(5) ?
    C5A H5AA . 0.9300 ?
    C6A H6AA . 0.9300 ?
    C8A C9A . 1.387(5) ?
    C8A C13A . 1.402(5) ?
    C9A C10A . 1.386(6) ?
    C9A H9AA . 0.9300 ?
    Cl1 C11A . 1.730(4) ?
    C10A C11A . 1.401(6) ?
    C10A H10B . 0.9300 ?
    C11A C12A . 1.383(6) ?
    C12A C13A . 1.373(6) ?
    C12A H12A . 0.9300 ?
    C13A H13A . 0.9300 ?
    C14A C15C . 1.492(19) ?
    C14A C15A . 1.543(15) ?
    C15A C16A . 1.310(19) ?
    C15A H15A . 0.9700 ?
    C15A H15B . 0.9700 ?
    C16A H16A . 0.9600 ?
    C16A H16B . 0.9600 ?
    C16A H16C . 0.9600 ?
    C17A H17A . 0.9600 ?
    C17A H17B . 0.9600 ?
    C17A H17C . 0.9600 ?
    C15C C16C . 1.61(2) ?
    C15C H15E . 0.9700 ?
    C15C H15F . 0.9700 ?
    C16C H16G . 0.9600 ?
    C16C H16H . 0.9600 ?
    C16C H16I . 0.9600 ?
    N1B C7B . 1.357(5) ?
    N1B C8B . 1.420(5) ?
    N1B H1BA . 0.8600 ?
    N2B C14B . 1.325(5) ?
    N2B C3B . 1.434(4) ?
    N2B H2BA . 0.8600 ?
    O1B C7B . 1.234(5) ?
    O2B C14B . 1.228(5) ?
    O3B C4B . 1.363(4) ?
    O3B C17B . 1.417(5) ?
    C1B C6B . 1.349(5) ?
    C1B C2B . 1.408(4) ?
    C1B C7B . 1.487(5) ?
    C2B C3B . 1.378(5) ?
    C2B H2BB . 0.9300 ?
    C3B C4B . 1.389(5) ?
    C4B C5B . 1.403(5) ?
    C5B C6B . 1.405(5) ?
    C5B H5BA . 0.9300 ?
    C6B H6BA . 0.9300 ?
    C8B C13B . 1.381(6) ?
    C8B C9B . 1.391(5) ?
    C9B C10B . 1.369(6) ?
    C9B H9BA . 0.9300 ?
    Cl2 C11B . 1.767(4) ?
    C10B C11B . 1.347(7) ?
    C10B H10A . 0.9300 ?
    C11B C12B . 1.371(7) ?
    C12B C13B . 1.382(6) ?
    C12B H12B . 0.9300 ?
    C13B H13B . 0.9300 ?
    C14B C15B . 1.537(9) ?
    C14B C15D . 1.541(8) ?
    C15B C16B . 1.482(19) ?
    C15B H15C . 0.9700 ?
    C15B H15D . 0.9700 ?
    C16B H16D . 0.9600 ?
    C16B H16E . 0.9600 ?
    C16B H16F . 0.9600 ?
    C17B H17D . 0.9600 ?
    C17B H17E . 0.9600 ?
    C17B H17F . 0.9600 ?
    C15D C16D . 1.45(2) ?
    C15D H15G . 0.9700 ?
    C15D H15H . 0.9700 ?
    C16D H16J . 0.9600 ?
    C16D H16K . 0.9600 ?
    C16D H16L . 0.9600 ?
    C1W C2W . 1.476(16) ?
    C1W C6W . 1.514(15) ?
    C1W H1WA . 0.9700 ?
    C1W H1WB . 0.9700 ?
    C2W C3W . 1.493(16) ?
    C2W H2WA . 0.9700 ?
    C2W H2WB . 0.9700 ?
    C3W C4W . 1.469(15) ?
    C3W H3WA . 0.9700 ?
    C3W H3WB . 0.9700 ?
    C4W C5W . 1.478(16) ?
    C4W H4WA . 0.9700 ?
    C4W H4WB . 0.9700 ?
    C5W C6W . 1.513(15) ?
    C5W H5WA . 0.9700 ?
    C5W H5WB . 0.9700 ?
    C6W H6WA . 0.9700 ?
    C6W H6WB . 0.9700 ?
    C1W' C2W' . 1.35(3) ?
    C1W' C6W' . 1.56(3) ?
    C1W' H1WC . 0.9700 ?
    C1W' H1WD . 0.9700 ?
    C2W' C3W' . 1.49(2) ?
    C2W' H2WC . 0.9700 ?
    C2W' H2WD . 0.9700 ?
    C3W' C4W' . 1.64(3) ?
    C3W' H3WC . 0.9700 ?
    C3W' H3WD . 0.9700 ?
    C4W' C5W' . 1.63(2) ?
    C4W' H4WC . 0.9700 ?
    C4W' H4WD . 0.9700 ?
    C5W' C6W' . 1.44(3) ?
    C5W' H5WC . 0.9700 ?
    C5W' H5WD . 0.9700 ?
    C6W' H6WC . 0.9700 ?
    C6W' H6WD . 0.9700 ?
loop_
    _geom_angle_atom_site_label_1
    _geom_angle_atom_site_label_2
    _geom_angle_atom_site_label_3
    _geom_angle_site_symmetry_1
    _geom_angle_site_symmetry_3
    _geom_angle
    _geom_angle_publ_flag
    C7A N1A C8A . . 125.3(3) ?
    C7A N1A H1AA . . 117.4 ?
    C8A N1A H1AA . . 117.4 ?
    C14A N2A C3A . . 124.4(3) ?
    C14A N2A H2AA . . 117.8 ?
    C3A N2A H2AA . . 117.8 ?
    C4A O3A C17A . . 117.1(3) ?
    C2A C1A C6A . . 117.6(3) ?
    C2A C1A C7A . . 125.1(3) ?
    C6A C1A C7A . . 117.1(3) ?
    C3A C2A C1A . . 121.6(3) ?
    C3A C2A H2AB . . 119.2 ?
    C1A C2A H2AB . . 119.2 ?
    C2A C3A N2A . . 121.2(3) ?
    C2A C3A C4A . . 119.1(3) ?
    N2A C3A C4A . . 119.5(3) ?
    O3A C4A C5A . . 126.3(3) ?
    O3A C4A C3A . . 114.5(3) ?
    C5A C4A C3A . . 119.1(3) ?
    C6A C5A C4A . . 121.9(3) ?
    C6A C5A H5AA . . 119.0 ?
    C4A C5A H5AA . . 119.0 ?
    C5A C6A C1A . . 120.6(3) ?
    C5A C6A H6AA . . 119.7 ?
    C1A C6A H6AA . . 119.7 ?
    O1A C7A N1A . . 122.9(3) ?
    O1A C7A C1A . . 120.4(3) ?
    N1A C7A C1A . . 116.7(3) ?
    C9A C8A C13A . . 118.2(3) ?
    C9A C8A N1A . . 123.2(3) ?
    C13A C8A N1A . . 118.5(3) ?
    C10A C9A C8A . . 121.0(3) ?
    C10A C9A H9AA . . 119.5 ?
    C8A C9A H9AA . . 119.5 ?
    C9A C10A C11A . . 119.4(4) ?
    C9A C10A H10B . . 120.3 ?
    C11A C10A H10B . . 120.3 ?
    C12A C11A C10A . . 120.3(4) ?
    C12A C11A Cl1 . . 120.7(3) ?
    C10A C11A Cl1 . . 118.9(4) ?
    C13A C12A C11A . . 119.4(4) ?
    C13A C12A H12A . . 120.3 ?
    C11A C12A H12A . . 120.3 ?
    C12A C13A C8A . . 121.7(4) ?
    C12A C13A H13A . . 119.1 ?
    C8A C13A H13A . . 119.1 ?
    O2A C14A N2A . . 121.5(3) ?
    O2A C14A C15C . . 130.0(8) ?
    N2A C14A C15C . . 108.4(7) ?
    O2A C14A C15A . . 117.7(7) ?
    N2A C14A C15A . . 120.7(7) ?
    C15C C14A C15A . . 13.4(11) ?
    C16A C15A C14A . . 117.2(10) ?
    C16A C15A H15A . . 108.0 ?
    C14A C15A H15A . . 108.0 ?
    C16A C15A H15B . . 108.0 ?
    C14A C15A H15B . . 108.0 ?
    H15A C15A H15B . . 107.2 ?
    C15A C16A H16A . . 109.5 ?
    C15A C16A H16B . . 109.5 ?
    H16A C16A H16B . . 109.5 ?
    C15A C16A H16C . . 109.5 ?
    H16A C16A H16C . . 109.5 ?
    H16B C16A H16C . . 109.5 ?
    O3A C17A H17A . . 109.5 ?
    O3A C17A H17B . . 109.5 ?
    H17A C17A H17B . . 109.5 ?
    O3A C17A H17C . . 109.5 ?
    H17A C17A H17C . . 109.5 ?
    H17B C17A H17C . . 109.5 ?
    C14A C15C C16C . . 105.8(12) ?
    C14A C15C H15E . . 110.6 ?
    C16C C15C H15E . . 110.6 ?
    C14A C15C H15F . . 110.6 ?
    C16C C15C H15F . . 110.6 ?
    H15E C15C H15F . . 108.7 ?
    C15C C16C H16G . . 109.5 ?
    C15C C16C H16H . . 109.5 ?
    H16G C16C H16H . . 109.5 ?
    C15C C16C H16I . . 109.5 ?
    H16G C16C H16I . . 109.5 ?
    H16H C16C H16I . . 109.5 ?
    C7B N1B C8B . . 127.2(3) ?
    C7B N1B H1BA . . 116.4 ?
    C8B N1B H1BA . . 116.4 ?
    C14B N2B C3B . . 123.7(3) ?
    C14B N2B H2BA . . 118.1 ?
    C3B N2B H2BA . . 118.1 ?
    C4B O3B C17B . . 117.9(3) ?
    C6B C1B C2B . . 119.1(3) ?
    C6B C1B C7B . . 117.5(3) ?
    C2B C1B C7B . . 123.1(3) ?
    C3B C2B C1B . . 119.3(3) ?
    C3B C2B H2BB . . 120.4 ?
    C1B C2B H2BB . . 120.4 ?
    C2B C3B C4B . . 121.8(3) ?
    C2B C3B N2B . . 120.7(3) ?
    C4B C3B N2B . . 117.5(3) ?
    O3B C4B C3B . . 116.7(3) ?
    O3B C4B C5B . . 124.3(3) ?
    C3B C4B C5B . . 119.0(3) ?
    C4B C5B C6B . . 118.0(3) ?
    C4B C5B H5BA . . 121.0 ?
    C6B C5B H5BA . . 121.0 ?
    C1B C6B C5B . . 122.8(3) ?
    C1B C6B H6BA . . 118.6 ?
    C5B C6B H6BA . . 118.6 ?
    O1B C7B N1B . . 121.7(3) ?
    O1B C7B C1B . . 119.7(3) ?
    N1B C7B C1B . . 118.6(3) ?
    C13B C8B C9B . . 119.4(3) ?
    C13B C8B N1B . . 118.2(3) ?
    C9B C8B N1B . . 122.3(3) ?
    C10B C9B C8B . . 120.0(4) ?
    C10B C9B H9BA . . 120.0 ?
    C8B C9B H9BA . . 120.0 ?
    C11B C10B C9B . . 119.7(4) ?
    C11B C10B H10A . . 120.2 ?
    C9B C10B H10A . . 120.2 ?
    C10B C11B C12B . . 122.1(4) ?
    C10B C11B Cl2 . . 119.2(3) ?
    C12B C11B Cl2 . . 118.6(4) ?
    C11B C12B C13B . . 118.8(4) ?
    C11B C12B H12B . . 120.6 ?
    C13B C12B H12B . . 120.6 ?
    C8B C13B C12B . . 119.9(4) ?
    C8B C13B H13B . . 120.0 ?
    C12B C13B H13B . . 120.0 ?
    O2B C14B N2B . . 124.9(3) ?
    O2B C14B C15B . . 118.8(5) ?
    N2B C14B C15B . . 114.7(5) ?
    O2B C14B C15D . . 121.2(5) ?
    N2B C14B C15D . . 113.0(5) ?
    C15B C14B C15D . . 23.3(3) ?
    C16B C15B C14B . . 110.6(10) ?
    C16B C15B H15C . . 109.5 ?
    C14B C15B H15C . . 109.5 ?
    C16B C15B H15D . . 109.5 ?
    C14B C15B H15D . . 109.5 ?
    H15C C15B H15D . . 108.1 ?
    C15B C16B H16D . . 109.5 ?
    C15B C16B H16E . . 109.5 ?
    H16D C16B H16E . . 109.5 ?
    C15B C16B H16F . . 109.5 ?
    H16D C16B H16F . . 109.5 ?
    H16E C16B H16F . . 109.5 ?
    O3B C17B H17D . . 109.5 ?
    O3B C17B H17E . . 109.5 ?
    H17D C17B H17E . . 109.5 ?
    O3B C17B H17F . . 109.5 ?
    H17D C17B H17F . . 109.5 ?
    H17E C17B H17F . . 109.5 ?
    C16D C15D C14B . . 111.8(8) ?
    C16D C15D H15G . . 109.3 ?
    C14B C15D H15G . . 109.3 ?
    C16D C15D H15H . . 109.2 ?
    C14B C15D H15H . . 109.2 ?
    H15G C15D H15H . . 107.9 ?
    C15D C16D H16J . . 109.5 ?
    C15D C16D H16K . . 109.5 ?
    H16J C16D H16K . . 109.5 ?
    C15D C16D H16L . . 109.5 ?
    H16J C16D H16L . . 109.5 ?
    H16K C16D H16L . . 109.5 ?
    C2W C1W C6W . . 114.7(11) ?
    C2W C1W H1WA . . 108.6 ?
    C6W C1W H1WA . . 108.6 ?
    C2W C1W H1WB . . 108.6 ?
    C6W C1W H1WB . . 108.6 ?
    H1WA C1W H1WB . . 107.6 ?
    C1W C2W C3W . . 111.7(11) ?
    C1W C2W H2WA . . 109.3 ?
    C3W C2W H2WA . . 109.3 ?
    C1W C2W H2WB . . 109.3 ?
    C3W C2W H2WB . . 109.3 ?
    H2WA C2W H2WB . . 107.9 ?
    C4W C3W C2W . . 111.8(13) ?
    C4W C3W H3WA . . 109.3 ?
    C2W C3W H3WA . . 109.2 ?
    C4W C3W H3WB . . 109.3 ?
    C2W C3W H3WB . . 109.3 ?
    H3WA C3W H3WB . . 107.9 ?
    C3W C4W C5W . . 112.9(12) ?
    C3W C4W H4WA . . 109.0 ?
    C5W C4W H4WA . . 109.0 ?
    C3W C4W H4WB . . 109.0 ?
    C5W C4W H4WB . . 109.0 ?
    H4WA C4W H4WB . . 107.8 ?
    C4W C5W C6W . . 111.7(14) ?
    C4W C5W H5WA . . 109.3 ?
    C6W C5W H5WA . . 109.3 ?
    C4W C5W H5WB . . 109.3 ?
    C6W C5W H5WB . . 109.3 ?
    H5WA C5W H5WB . . 107.9 ?
    C5W C6W C1W . . 107.6(10) ?
    C5W C6W H6WA . . 110.2 ?
    C1W C6W H6WA . . 110.2 ?
    C5W C6W H6WB . . 110.2 ?
    C1W C6W H6WB . . 110.2 ?
    H6WA C6W H6WB . . 108.5 ?
    C2W' C1W' C6W' . . 110.9(18) ?
    C2W' C1W' H1WC . . 109.5 ?
    C6W' C1W' H1WC . . 109.5 ?
    C2W' C1W' H1WD . . 109.5 ?
    C6W' C1W' H1WD . . 109.5 ?
    H1WC C1W' H1WD . . 108.1 ?
    C1W' C2W' C3W' . . 113.8(17) ?
    C1W' C2W' H2WC . . 108.8 ?
    C3W' C2W' H2WC . . 108.8 ?
    C1W' C2W' H2WD . . 108.8 ?
    C3W' C2W' H2WD . . 108.8 ?
    H2WC C2W' H2WD . . 107.7 ?
    C2W' C3W' C4W' . . 109.6(13) ?
    C2W' C3W' H3WC . . 109.8 ?
    C4W' C3W' H3WC . . 109.8 ?
    C2W' C3W' H3WD . . 109.8 ?
    C4W' C3W' H3WD . . 109.8 ?
    H3WC C3W' H3WD . . 108.2 ?
    C5W' C4W' C3W' . . 106.2(14) ?
    C5W' C4W' H4WC . . 110.5 ?
    C3W' C4W' H4WC . . 110.5 ?
    C5W' C4W' H4WD . . 110.5 ?
    C3W' C4W' H4WD . . 110.5 ?
    H4WC C4W' H4WD . . 108.7 ?
    C6W' C5W' C4W' . . 107.0(12) ?
    C6W' C5W' H5WC . . 110.3 ?
    C4W' C5W' H5WC . . 110.3 ?
    C6W' C5W' H5WD . . 110.3 ?
    C4W' C5W' H5WD . . 110.3 ?
    H5WC C5W' H5WD . . 108.6 ?
    C5W' C6W' C1W' . . 117.1(14) ?
    C5W' C6W' H6WC . . 108.0 ?
    C1W' C6W' H6WC . . 108.0 ?
    C5W' C6W' H6WD . . 108.0 ?
    C1W' C6W' H6WD . . 108.0 ?
    H6WC C6W' H6WD . . 107.3 ?
loop_
    _geom_hbond_atom_site_label_D
    _geom_hbond_atom_site_label_H
    _geom_hbond_atom_site_label_A
    _geom_hbond_site_symmetry_A
    _geom_hbond_distance_DH
    _geom_hbond_distance_HA
    _geom_hbond_distance_DA
    _geom_hbond_angle_DHA
    N2A H2AA O1B . 0.86 2.25 3.082(4) 164.4
    N2B H2BA O1A . 0.86 2.26 3.091(5) 162.6
    N1A H1AA O2B 2_564 0.86 2.28 3.040(4) 147.2
    N1B H1BA O2A 2_565 0.86 2.33 3.077(4) 145.0
data_global
_journal_date_recd_electronic     2011-09-10
_journal_date_accepted     2012-04-16
_journal_name_full     'Acta Crystallographica, Section E'
_journal_year     2012
_journal_volume     68
_journal_issue      5
_journal_page_first     o1480
_journal_page_last     o1480
_journal_paper_category     QO
_journal_paper_doi     10.1107/S1600536812016480
_journal_coeditor_code     RN2093
_publ_contact_author_name     'Prof. Zhuorong Li'
_publ_contact_author_address
;
Institute of Medicinal Biotechnology
Chinese Academy of Medical Sciences and Peking Union Medical College
Beijing 100050
People's Republic of China
;
_publ_contact_author_email     'liimb@126.com'
_publ_contact_author_fax     '(+86)-010-63027185'
_publ_contact_author_phone     '(+86)-010-63150581'
_publ_section_title
;
<i>N</i>-(4-Chlorophenyl)-4-methoxy-3-(propanamido)benzamide cyclohexane
hemisolvate
;
loop_
    _publ_author_name
    _publ_author_footnote
    _publ_author_address
    'Zhong, Zhaojin' .
;
Institute of Medicinal Biotechnology
Chinese Academy of Medical Sciences and Peking Union Medical College,
Beijing 100050, People's Republic of China
;
    'Li, Zhuorong' .
;
Institute of Medicinal Biotechnology
Chinese Academy of Medical Sciences and Peking Union Medical College,
Beijing 100050, People's Republic of China
;
    'Gong, Ningbo' .
;
Institute of Materia Medica
Chinese Academy of Medical Sciences and Peking Union Medical College,
Beijing 100050, People's Republic of China
;
    'Li, Yanping' .
;
Institute of Medicinal Biotechnology
Chinese Academy of Medical Sciences and Peking Union Medical College,
Beijing 100050, People's Republic of China
;
