# Supplementary material for: N-(4-Chloro­phen­yl)-4-meth­oxy-3-(propanamido)­benzamide cyclo­hexane hemisolvate
Source: Acta Crystallogr Sect E Struct Rep Online. 2012 Apr 21;68(Pt 5):o1480. doi: 10.1107/S1600536812016480 (PMC3344590; doi:10.1107/S1600536812016480)
Supplement: Supplementary file 2 [file e-68-o1480-Isup2.hkl]

# 
# h,k,l, Fc-squared, Fo-squared, sigma(Fo-squared) and status flag 
# 
data_I
_shelx_title ' A in Cc' 
_shelx_refln_list_code          4 
_shelx_F_calc_maximum      184.41 
_exptl_crystal_F_000      1584.00 
_reflns_d_resolution_high  0.8157 
 
loop_ 
 _symmetry_equiv_pos_as_xyz 
 'x, y, z' 
 'x, -y, z+1/2' 
 'x+1/2, y+1/2, z' 
 'x+1/2, -y+1/2, z+1/2' 
 
_cell_length_a    16.0052 
_cell_length_b    18.9532 
_cell_length_c    14.8110 
_cell_angle_alpha  90.000 
_cell_angle_beta  120.081 
_cell_angle_gamma  90.000 
 
_shelx_F_squared_multiplier     1.000 
 
loop_ 
 _refln_index_h 
 _refln_index_k 
 _refln_index_l 
 _refln_F_squared_calc 
 _refln_F_squared_meas 
 _refln_F_squared_sigma 
 _refln_observed_status 
  14   0 -16      100.97       93.30      5.99 o 
  16   0 -16       24.06       17.90      2.01 o 
   3   1 -16        0.86        0.65      0.51 o 
  13   1 -16      226.42      228.64      5.18 o 
  15   1 -16       71.75       69.07      2.63 o 
   2   2 -16       11.44        5.30      1.57 o 
  12   2 -16       59.32       62.46      3.89 o 
  14   2 -16       37.55       32.54      4.78 o 
  16   2 -16        6.43        3.90      0.83 o 
   3   3 -16        1.91        2.12      0.64 o 
  13   3 -16        4.92        2.63      0.92 o 
  15   3 -16        6.57        2.57      0.72 o 
  10   4 -16       10.77        2.74      1.65 o 
  12   4 -16      523.44      430.32     80.41 o 
  14   4 -16       22.09       18.64      1.67 o 
  11   5 -16       56.78       54.37      4.56 o 
  13   5 -16      272.59      304.81     12.39 o 
  15   5 -16        5.06        2.51      0.40 o 
   8   6 -16        3.65        3.09      1.09 o 
  10   6 -16        2.75        5.75      1.47 o 
  12   6 -16      161.10      123.79     11.82 o 
  14   6 -16        1.56        0.65      0.43 o 
   7   7 -16       13.12       15.23      3.13 o 
   9   7 -16        6.46        7.55      1.96 o 
  11   7 -16       40.49       32.50      4.49 o 
  13   7 -16      163.99      116.50     21.05 o 
   6   8 -16        9.39        7.09      2.03 o 
   8   8 -16        0.99        1.43      0.73 o 
  10   8 -16       18.44       23.68      3.19 o 
  12   8 -16       38.25       34.73      5.75 o 
   7   9 -16        9.79       10.84      2.62 o 
   9   9 -16      121.31      105.97      5.11 o 
  11   9 -16        0.81        0.14      0.32 o 
   8  10 -16       15.28       14.17      3.21 o 
  10  10 -16       73.65       65.97      3.39 o 
  -1   1 -15        0.05       -0.07      0.41 o 
   1   1 -15       31.70       34.95      1.97 o 
   3   1 -15       29.61       35.40      3.05 o 
  11   1 -15      112.94      108.33      5.20 o 
  15   1 -15      174.25      181.48      3.68 o 
  17   1 -15        5.31        3.52      0.50 o 
   0   2 -15       27.00       19.97      2.35 o 
   2   2 -15       36.09       31.20      1.78 o 
   4   2 -15       15.09       14.63      1.45 o 
  10   2 -15        7.23        5.38      2.14 o 
  12   2 -15      104.21      103.33      3.32 o 
  14   2 -15       65.06       60.29      2.09 o 
  16   2 -15        0.84        0.72      0.23 o 
  -1   3 -15       16.97        7.71      3.46 o 
   1   3 -15        1.22        0.85      0.62 o 
   3   3 -15       23.33       21.28      4.43 o 
   5   3 -15       47.84       42.04      3.29 o 
   9   3 -15        8.46       10.66      1.55 o 
  11   3 -15       48.86       52.92      2.42 o 
  13   3 -15      646.97      623.66     26.74 o 
  15   3 -15      218.10      228.46      8.92 o 
  17   3 -15        0.48        0.83      0.23 o 
   0   4 -15        0.98        0.30      0.41 o 
   2   4 -15       36.78       31.39      2.22 o 
   4   4 -15        1.07        1.89      0.75 o 
   8   4 -15       17.56       22.46      2.56 o 
  10   4 -15        0.94        0.69      0.58 o 
  12   4 -15        3.09        3.42      0.65 o 
  14   4 -15      162.06      151.11      6.49 o 
  16   4 -15       36.56       42.70      1.95 o 
   1   5 -15       48.39       41.73     10.21 o 
   3   5 -15        4.12        5.59      0.89 o 
   5   5 -15      116.30      118.14      4.08 o 
   7   5 -15       42.36       41.80      3.67 o 
   9   5 -15       17.75       11.71      3.29 o 
  11   5 -15       16.45       15.92      1.39 o 
  13   5 -15       53.08       56.58      3.46 o 
  15   5 -15       11.95        6.60      1.00 o 
   0   6 -15       49.67       34.57      3.43 o 
   2   6 -15        9.64        8.78      2.15 o 
   4   6 -15       64.69       80.52      4.29 o 
   6   6 -15       26.26       23.54      1.36 o 
   8   6 -15        8.87        9.05      2.03 o 
  10   6 -15       52.59       52.14      9.32 o 
  12   6 -15        2.09        3.51      1.37 o 
  14   6 -15       13.04       10.78      2.28 o 
  16   6 -15       13.59       13.50      2.12 o 
   1   7 -15       20.76       17.67      2.69 o 
   3   7 -15       15.62        8.60      2.48 o 
   5   7 -15       44.67       39.42      3.72 o 
   7   7 -15       78.27       80.68      4.58 o 
   9   7 -15        0.67        2.28      0.85 o 
  11   7 -15        6.62        6.27      1.24 o 
  13   7 -15        1.81        2.43      0.79 o 
  15   7 -15       13.31       20.30      6.65 o 
   2   8 -15        0.96        0.60      0.37 o 
   4   8 -15       36.01       30.39      3.05 o 
   6   8 -15        0.49        0.64      0.73 o 
   8   8 -15        6.25        1.67      0.46 o 
  10   8 -15       15.20       15.54      3.62 o 
  12   8 -15       31.95       30.64      1.72 o 
  14   8 -15        6.44        4.44      0.80 o 
   3   9 -15        0.50        0.72      0.46 o 
   5   9 -15       51.15       50.26      2.05 o 
   7   9 -15      164.30      152.47      7.92 o 
   9   9 -15       90.53       75.71     12.35 o 
  11   9 -15       10.16       10.72      2.63 o 
  13   9 -15        0.60        0.57      0.36 o 
  15   9 -15        0.99        0.22      0.33 o 
   4  10 -15        2.68        4.45      0.99 o 
   6  10 -15       58.60       69.11      2.53 o 
   8  10 -15      144.34      149.28     12.33 o 
  10  10 -15        8.49        4.18      1.05 o 
  12  10 -15       21.90       18.55      1.82 o 
  14  10 -15       18.58        6.27      5.53 o 
   5  11 -15        2.17        1.55      0.44 o 
   7  11 -15       75.74       72.96      2.93 o 
   9  11 -15       13.12       10.05      1.49 o 
  11  11 -15        0.17        0.54      0.33 o 
  13  11 -15        1.61        0.80      0.36 o 
   6  12 -15       11.94       14.45      8.37 o 
   8  12 -15       12.43       13.53      2.19 o 
  10  12 -15       50.84       63.86      3.38 o 
  -2   0 -14       35.03       28.43      3.22 o 
   0   0 -14       17.69       13.83      1.80 o 
   2   0 -14       66.15       75.29      6.61 o 
   4   0 -14      227.00      186.12      6.74 o 
  10   0 -14       14.81       18.56      2.91 o 
  12   0 -14       11.31       12.52      2.39 o 
  14   0 -14     1174.43     1254.05      8.53 o 
  16   0 -14      497.06      537.51     11.89 o 
  18   0 -14        0.39        0.03      0.34 o 
  -3   1 -14        0.35        0.57      0.44 o 
  -1   1 -14       44.78       38.17      2.18 o 
   1   1 -14       54.69       46.78      2.76 o 
   3   1 -14       35.70       34.36      2.02 o 
   9   1 -14       32.60       23.94      2.16 o 
  11   1 -14      751.75      806.87      9.20 o 
  13   1 -14      964.18     1029.47     18.15 o 
  15   1 -14      286.38      298.72      6.31 o 
  17   1 -14        0.97        0.65      0.27 o 
  -2   2 -14       24.13       19.40      1.53 o 
   0   2 -14       55.42       61.21      3.06 o 
   2   2 -14       37.37       34.90      2.14 o 
   4   2 -14       99.20      101.68      7.12 o 
   8   2 -14        5.49        4.18      1.11 o 
  10   2 -14        4.85        5.09      0.80 o 
  12   2 -14      113.45      129.11      2.22 o 
  14   2 -14      395.75      402.68      8.42 o 
  16   2 -14       12.94       12.83      1.05 o 
  18   2 -14        3.26        2.30      0.36 o 
  -3   3 -14        0.05       -0.49      0.49 o 
  -1   3 -14       40.85       37.88      2.60 o 
   1   3 -14        7.37        6.23      1.02 o 
   3   3 -14        0.65        0.11      0.53 o 
   5   3 -14        5.41        6.88      0.94 o 
   7   3 -14      123.76      111.53      7.47 o 
   9   3 -14      122.53      125.36      5.76 o 
  11   3 -14       45.12       46.29      1.72 o 
  13   3 -14      463.83      496.39      8.73 o 
  15   3 -14        2.16        0.61      0.36 o 
  17   3 -14       57.19       65.58      2.79 o 
  -2   4 -14        4.70        4.38      1.44 o 
   0   4 -14        1.84        2.50      0.57 o 
   2   4 -14       68.62       59.01      3.32 o 
   4   4 -14       19.44       16.44      1.62 o 
   6   4 -14       86.56       84.16      4.07 o 
   8   4 -14      320.05      279.65     15.93 o 
  10   4 -14       29.38       26.93      2.38 o 
  12   4 -14      161.69      180.69      5.04 o 
  14   4 -14       31.70       31.19      1.63 o 
  16   4 -14      146.05      163.02      5.13 o 
  -1   5 -14       27.96       26.87      1.94 o 
   1   5 -14       47.91       40.05      2.50 o 
   3   5 -14       94.14       93.24      5.56 o 
   5   5 -14       41.71       43.68      2.46 o 
   7   5 -14       83.43       84.05      9.72 o 
   9   5 -14        2.05        1.12      0.58 o 
  11   5 -14        1.01        2.17      1.16 o 
  13   5 -14       72.17       65.68      2.43 o 
  15   5 -14       16.44       19.43      1.07 o 
  17   5 -14        0.26        0.10      0.19 o 
  -2   6 -14        2.96        2.56      0.61 o 
   0   6 -14      428.27      393.50     38.53 o 
   2   6 -14      127.24      101.35     11.71 o 
   4   6 -14       63.86       55.77      2.98 o 
   6   6 -14      121.41      126.25      2.94 o 
   8   6 -14      421.67      422.69     16.58 o 
  10   6 -14      240.27      269.56      6.17 o 
  12   6 -14       19.24       22.99      2.24 o 
  14   6 -14        2.98        3.79      0.62 o 
  16   6 -14        3.21        2.08      0.37 o 
  -1   7 -14       62.01       75.63      3.12 o 
   1   7 -14       86.42       75.15      9.88 o 
   3   7 -14       64.65       72.28      3.92 o 
   5   7 -14       47.80       46.86      3.33 o 
   7   7 -14      378.04      381.09     18.37 o 
   9   7 -14        0.67        0.46      0.43 o 
  11   7 -14       46.43       46.40      3.28 o 
  13   7 -14      160.74      167.66     13.04 o 
  15   7 -14        0.69        0.48      0.32 o 
  17   7 -14        0.67        0.59      0.36 o 
   0   8 -14      186.63      139.15      8.90 o 
   2   8 -14       49.28       35.26      2.98 o 
   4   8 -14       18.47       17.54      2.07 o 
   6   8 -14       18.26       17.13      1.81 o 
   8   8 -14       59.73       52.42      2.07 o 
  10   8 -14        5.71        8.75      0.83 o 
  12   8 -14        0.93        0.52      0.37 o 
  14   8 -14      183.30      215.07      6.12 o 
  16   8 -14        6.46        6.71      0.93 o 
  -1   9 -14        6.83        4.78      0.88 o 
   1   9 -14       24.33       19.12      2.86 o 
   3   9 -14       27.97       26.79      1.27 o 
   5   9 -14      108.89      111.52      6.54 o 
   7   9 -14        1.19        0.83      0.36 o 
   9   9 -14        4.20        2.43      0.64 o 
  11   9 -14        0.84        1.43      0.57 o 
  13   9 -14       81.93       81.13      6.16 o 
  15   9 -14      200.17      205.67     10.29 o 
   0  10 -14        5.70        3.82      1.10 o 
   2  10 -14        9.49        6.86      1.41 o 
   4  10 -14       10.66       16.72      2.36 o 
   6  10 -14      116.96      128.43      4.18 o 
   8  10 -14       19.46       16.59      1.72 o 
  10  10 -14      195.66      220.79      7.07 o 
  12  10 -14        2.88        3.42      0.77 o 
  14  10 -14      237.53      235.34      6.07 o 
   1  11 -14       14.31       17.42      2.09 o 
   3  11 -14      197.75      238.89     17.07 o 
   5  11 -14      163.49      225.43      8.56 o 
   7  11 -14       96.75      104.75      6.50 o 
   9  11 -14       55.44       56.11      2.99 o 
  11  11 -14       80.61       83.38      3.90 o 
  13  11 -14       23.34       21.38      1.42 o 
   2  12 -14       22.53       18.12      1.53 o 
   4  12 -14        1.97        0.67      0.33 o 
   6  12 -14       33.76       43.45      3.00 o 
   8  12 -14       28.66       19.50      2.07 o 
  10  12 -14       24.58       21.24      1.63 o 
  12  12 -14       54.30       60.26      4.24 o 
   3  13 -14       13.50       14.95      1.90 o 
   5  13 -14      182.34      218.99      8.55 o 
   7  13 -14       10.96       11.31      4.33 o 
   9  13 -14       30.67       27.68      3.16 o 
  11  13 -14       30.32       36.24      1.86 o 
   6  14 -14       25.73       23.64      1.87 o 
   8  14 -14        0.09        0.49      0.49 o 
  10  14 -14       79.92       81.72      6.72 o 
  -3   1 -13        3.84        3.34      0.56 o 
  -1   1 -13       17.98       21.70      1.85 o 
   1   1 -13        4.52        5.34      0.62 o 
   3   1 -13        5.73        8.97      1.29 o 
   5   1 -13       86.71       81.04      5.89 o 
   9   1 -13      203.36      192.52      6.02 o 
  11   1 -13       23.67       22.39      1.17 o 
  13   1 -13       94.93      109.59      2.56 o 
  15   1 -13        5.03        4.69      0.62 o 
  17   1 -13       10.27       12.73      0.94 o 
  -4   2 -13       57.12       68.68      2.46 o 
  -2   2 -13        4.95        4.89      0.72 o 
   0   2 -13        7.97       11.00      1.49 o 
   2   2 -13       88.48       73.59      2.89 o 
   4   2 -13      669.22      622.93     35.56 o 
   6   2 -13       62.63       50.48      3.09 o 
   8   2 -13       52.53       48.84      2.05 o 
  10   2 -13      258.83      257.47      5.65 o 
  12   2 -13     1928.47     2234.93     18.66 o 
  14   2 -13        1.96        1.79      0.42 o 
  16   2 -13       19.31       25.78      1.39 o 
  18   2 -13       16.81       22.82      1.72 o 
  -3   3 -13       54.64       57.09      1.90 o 
  -1   3 -13        8.72       10.52      0.96 o 
   1   3 -13      142.79      140.42      4.78 o 
   3   3 -13      339.69      357.06     16.85 o 
   5   3 -13      354.31      335.11      5.75 o 
   7   3 -13      342.89      342.84     10.14 o 
   9   3 -13      527.66      515.67      7.48 o 
  11   3 -13      140.61      141.90      3.31 o 
  13   3 -13      168.05      189.24      3.18 o 
  15   3 -13       55.60       58.58      1.89 o 
  17   3 -13        0.77        0.51      0.28 o 
  -4   4 -13       16.45       12.09      1.66 o 
  -2   4 -13        0.68        1.01      0.41 o 
   0   4 -13       10.11        8.03      1.96 o 
   2   4 -13        6.86        9.37      1.20 o 
   4   4 -13      257.58      250.31      7.26 o 
   6   4 -13       21.03       24.95      3.21 o 
   8   4 -13      271.79      278.84      7.94 o 
  10   4 -13      156.37      149.34      3.42 o 
  12   4 -13      203.82      219.32      4.36 o 
  14   4 -13      230.32      254.35      4.42 o 
  16   4 -13       41.52       48.52      1.51 o 
  18   4 -13       33.19       37.96      1.91 o 
  -3   5 -13        5.78        4.14      0.83 o 
  -1   5 -13        0.96        1.30      0.67 o 
   1   5 -13      136.17      143.30      8.65 o 
   3   5 -13      137.36      127.90      4.97 o 
   5   5 -13      112.30      126.49      3.89 o 
   7   5 -13       12.09        8.42      1.00 o 
   9   5 -13       26.67       23.69      1.56 o 
  11   5 -13      421.39      487.22      8.36 o 
  13   5 -13      393.01      427.72      7.60 o 
  15   5 -13       98.26      123.39      3.06 o 
  17   5 -13        0.31        0.19      0.27 o 
  -2   6 -13       11.09        7.18      1.08 o 
   0   6 -13       21.12       19.68      2.89 o 
   2   6 -13       82.54       59.72      3.81 o 
   4   6 -13       16.25        9.59      1.15 o 
   6   6 -13       17.77       21.45      1.41 o 
   8   6 -13       85.06       92.09      4.28 o 
  10   6 -13       48.77       63.97      2.04 o 
  12   6 -13      213.15      209.48      6.13 o 
  14   6 -13       85.75      113.20      2.83 o 
  16   6 -13        8.16        5.26      0.66 o 
  -3   7 -13       17.36        9.47      1.90 o 
  -1   7 -13       14.22       10.34      1.66 o 
   1   7 -13      169.07      149.06     15.53 o 
   3   7 -13       33.09       31.36      2.12 o 
   5   7 -13      601.91      634.74     17.78 o 
   7   7 -13       77.67       59.79      2.65 o 
   9   7 -13      307.30      315.33      7.53 o 
  11   7 -13      247.42      249.26      9.73 o 
  13   7 -13      196.19      232.39     10.12 o 
  15   7 -13       84.67       75.51      2.99 o 
  17   7 -13       10.55        5.66      0.80 o 
  -2   8 -13       46.91       51.30      2.32 o 
   0   8 -13       10.94        9.93      1.16 o 
   2   8 -13       89.75       85.97      4.62 o 
   4   8 -13      921.77     1115.71     69.75 o 
   6   8 -13      134.78      146.63      4.71 o 
   8   8 -13      590.10      632.52     22.58 o 
  10   8 -13       29.03       43.33      1.87 o 
  12   8 -13      545.80      502.57     27.81 o 
  14   8 -13      314.99      322.75     14.34 o 
  16   8 -13       22.94       19.91      1.76 o 
  -1   9 -13       46.62       39.84      2.43 o 
   1   9 -13       39.88       37.81      3.98 o 
   3   9 -13        1.29        1.91      0.90 o 
   5   9 -13      984.07     1117.28     23.82 o 
   7   9 -13        9.20       11.98      0.96 o 
   9   9 -13       34.76       33.49      1.96 o 
  11   9 -13      884.76      915.01     30.96 o 
  13   9 -13       24.92       17.40      2.93 o 
  15   9 -13      141.60      140.70      4.69 o 
  -2  10 -13       32.78       33.11      3.31 o 
   0  10 -13       10.40        4.64      0.76 o 
   2  10 -13        2.04        0.26      0.79 o 
   4  10 -13      681.28      951.31     38.34 o 
   6  10 -13      123.45      147.05     11.12 o 
   8  10 -13        3.18        0.62      0.65 o 
  10  10 -13        1.36        1.20      0.53 o 
  12  10 -13      203.22      203.55     13.11 o 
  14  10 -13      114.81      112.35      6.13 o 
  16  10 -13       12.48        7.49      1.05 o 
  -1  11 -13        8.64        6.58      1.28 o 
   1  11 -13       38.32       42.70      3.08 o 
   3  11 -13        0.02        0.81      0.52 o 
   5  11 -13      191.92      209.22     12.15 o 
   7  11 -13       33.12       22.53      1.19 o 
   9  11 -13        8.57        6.31      1.12 o 
  11  11 -13        2.77        3.07      1.12 o 
  13  11 -13      102.71      109.58      4.99 o 
  15  11 -13        0.32        0.05      0.24 o 
   0  12 -13       11.32        9.01      1.39 o 
   2  12 -13       33.24       36.80      2.58 o 
   4  12 -13       31.96       37.16      2.05 o 
   6  12 -13        1.18        1.02      0.42 o 
   8  12 -13      141.98      160.09      5.73 o 
  10  12 -13       90.26      105.33      3.70 o 
  12  12 -13       15.51       16.22      1.83 o 
  14  12 -13        2.55        1.20      0.39 o 
   1  13 -13        5.34        3.21      0.84 o 
   3  13 -13        1.23        0.85      0.43 o 
   5  13 -13       21.48       25.41      2.73 o 
   7  13 -13       16.21       24.81      2.62 o 
   9  13 -13       14.06       12.18      1.18 o 
  11  13 -13      103.29       99.99      3.38 o 
  13  13 -13        0.13        0.09      0.24 o 
   2  14 -13       22.74       25.65      2.31 o 
   4  14 -13      118.93      127.49      4.45 o 
   6  14 -13       22.11       22.82      2.05 o 
   8  14 -13       33.18       51.34      1.90 o 
  10  14 -13        5.70        5.61      0.90 o 
  12  14 -13       45.63       46.44      1.75 o 
   3  15 -13       17.48       18.54      1.59 o 
   5  15 -13        0.36        0.45      0.40 o 
   7  15 -13       17.16       17.19      3.51 o 
   9  15 -13        0.45        0.50      0.43 o 
  11  15 -13       58.12       45.40      3.46 o 
   6  16 -13       13.34        3.11      3.18 o 
  -6   0 -12        0.29        0.68      0.59 o 
  -4   0 -12       23.04       28.31      2.06 o 
  -2   0 -12        8.55        4.66      1.13 o 
   0   0 -12      322.21      278.17     12.90 o 
   2   0 -12        7.78        6.20      1.10 o 
   4   0 -12     1004.54      946.46     17.80 o 
   8   0 -12     1450.15     1335.14     46.13 o 
  10   0 -12      501.70      509.19      9.03 o 
  12   0 -12      610.13      610.57      8.86 o 
  14   0 -12       64.67       73.10      2.93 o 
  16   0 -12      103.05      117.03      5.44 o 
  18   0 -12      384.69      438.66      6.25 o 
  -5   1 -12        9.38        6.94      1.81 o 
  -3   1 -12       16.87       19.04      1.33 o 
  -1   1 -12      108.38      111.78      3.87 o 
   1   1 -12       22.13       16.74      1.15 o 
   3   1 -12       72.31       52.26      3.14 o 
   5   1 -12      937.98      788.54     20.65 o 
   7   1 -12      594.81      497.68     21.65 o 
   9   1 -12       61.36       60.05      2.02 o 
  11   1 -12      568.27      611.30      8.86 o 
  13   1 -12     1987.56     2247.86     21.36 o 
  15   1 -12     1032.17     1217.71     19.31 o 
  17   1 -12       18.37       22.27      0.95 o 
  -6   2 -12        2.84        2.28      0.48 o 
  -4   2 -12        0.13        0.24      0.34 o 
  -2   2 -12        4.48        6.81      0.76 o 
   0   2 -12       72.84       72.69      3.03 o 
   2   2 -12        8.18        5.23      1.65 o 
   4   2 -12      263.21      234.25      9.80 o 
   6   2 -12      243.13      237.29      7.84 o 
   8   2 -12       18.94       19.32      1.95 o 
  10   2 -12       30.86       29.45      3.06 o 
  12   2 -12      486.11      552.32      6.08 o 
  14   2 -12      125.38      147.15      2.32 o 
  16   2 -12      158.84      192.19      4.18 o 
  18   2 -12        3.02        1.51      0.33 o 
  -5   3 -12        6.43        7.91      1.67 o 
  -3   3 -12       15.88       14.75      1.19 o 
  -1   3 -12       43.38       36.99      2.21 o 
   1   3 -12      698.86      722.83      8.88 o 
   3   3 -12       16.16       17.63      1.28 o 
   5   3 -12      124.48      120.67      5.78 o 
   7   3 -12       13.61       10.98      0.98 o 
   9   3 -12      154.74      166.48      3.94 o 
  11   3 -12       20.59       20.78      1.23 o 
  13   3 -12      348.98      388.64      5.23 o 
  15   3 -12       70.80       72.57      2.58 o 
  17   3 -12      148.80      156.56      2.95 o 
  -4   4 -12        1.59        1.35      0.54 o 
  -2   4 -12       31.03       39.14      1.72 o 
   0   4 -12     1208.56     1198.78      9.07 o 
   2   4 -12       64.85       57.94      2.30 o 
   4   4 -12        0.58        0.59      0.52 o 
   6   4 -12      158.40      141.34      7.20 o 
   8   4 -12      245.14      251.95      6.12 o 
  10   4 -12        5.41        5.43      0.58 o 
  12   4 -12       53.46       51.18      1.95 o 
  14   4 -12        5.98        5.75      0.62 o 
  16   4 -12       68.60       84.64      2.95 o 
  18   4 -12      204.50      221.87      4.42 o 
  -5   5 -12       32.89       28.19      2.51 o 
  -3   5 -12       61.82       62.59      2.51 o 
  -1   5 -12      204.01      232.48      6.55 o 
   1   5 -12      443.41      463.65     19.21 o 
   3   5 -12       21.73       15.25      1.86 o 
   5   5 -12       16.00       20.71      1.43 o 
   7   5 -12       78.25       75.40      3.55 o 
   9   5 -12      197.49      190.05      5.49 o 
  11   5 -12       86.50       92.19      3.34 o 
  13   5 -12       75.60       77.84      2.43 o 
  15   5 -12       21.27       28.24      1.45 o 
  17   5 -12       11.41       10.21      1.28 o 
  -4   6 -12        0.35        0.71      0.40 o 
  -2   6 -12       26.64       18.75      1.50 o 
   0   6 -12      198.67      198.32      6.09 o 
   2   6 -12      247.04      216.90      6.35 o 
   4   6 -12        7.08        9.04      0.91 o 
   6   6 -12      353.66      346.61      4.33 o 
   8   6 -12       76.48       59.04      2.43 o 
  10   6 -12       84.76       86.18      2.88 o 
  12   6 -12        2.36        2.57      0.54 o 
  14   6 -12       71.34       54.60      2.43 o 
  16   6 -12      359.08      409.42      7.14 o 
  18   6 -12        1.96        1.39      0.45 o 
  -5   7 -12        0.63       -0.09      0.42 o 
  -3   7 -12        2.94        2.24      0.56 o 
  -1   7 -12      137.47      129.34      8.09 o 
   1   7 -12      106.81       85.93      6.22 o 
   3   7 -12       68.80       71.40      2.99 o 
   5   7 -12      183.81      204.06      8.36 o 
   7   7 -12       29.57       27.72      2.91 o 
   9   7 -12      840.43      899.31     35.80 o 
  11   7 -12        2.02        1.78      0.67 o 
  13   7 -12        2.21        2.62      0.39 o 
  15   7 -12        1.80        2.39      0.56 o 
  17   7 -12       24.35       24.57      1.35 o 
  -4   8 -12        1.08        0.79      0.37 o 
  -2   8 -12       13.03       16.76      1.49 o 
   0   8 -12       14.26       18.90      1.52 o 
   2   8 -12        2.44        1.02      0.56 o 
   4   8 -12      286.64      349.26     10.44 o 
   6   8 -12       59.97       69.45      2.46 o 
   8   8 -12      127.50      147.06      3.58 o 
  10   8 -12       59.34       48.84      2.05 o 
  12   8 -12       60.79       52.48      3.36 o 
  14   8 -12       18.69       18.84      1.33 o 
  16   8 -12       28.67       20.59      1.41 o 
  -3   9 -12       44.60       41.39      2.51 o 
  -1   9 -12        0.20        0.55      0.59 o 
   1   9 -12        0.35        1.43      1.21 o 
   3   9 -12       85.25      100.83      4.13 o 
   5   9 -12      452.84      478.15     14.06 o 
   7   9 -12       44.88       47.18      2.16 o 
   9   9 -12        9.98        9.63      1.46 o 
  11   9 -12       58.16       57.45      2.22 o 
  13   9 -12      216.70      196.17      7.94 o 
  15   9 -12        0.73        1.42      0.36 o 
  17   9 -12       25.25        0.76      0.84 o 
  -2  10 -12        5.79        4.91      0.78 o 
   0  10 -12        2.35        3.83      0.65 o 
   2  10 -12       17.84       17.72      1.79 o 
   4  10 -12      359.32      346.10     16.96 o 
   6  10 -12       95.11      104.95      3.93 o 
   8  10 -12        7.57        2.15      0.72 o 
  10  10 -12       22.22       20.12      2.31 o 
  12  10 -12      417.68      393.68     10.98 o 
  14  10 -12        2.74        0.55      0.41 o 
  16  10 -12      338.47      352.99      8.68 o 
  -3  11 -12       19.63       24.34      2.53 o 
  -1  11 -12       21.54       18.66      1.30 o 
   1  11 -12        0.60        0.95      0.68 o 
   3  11 -12        3.36        6.51      0.73 o 
   5  11 -12      420.87      497.94     14.71 o 
   7  11 -12      339.17      346.84     12.18 o 
   9  11 -12        2.37        1.92      0.50 o 
  11  11 -12       60.06       52.62      4.56 o 
  13  11 -12      135.79      145.50      4.78 o 
  15  11 -12        3.20        1.01      0.19 o 
  -2  12 -12        4.82        2.79      0.62 o 
   0  12 -12       43.55       50.51      4.33 o 
   2  12 -12      349.37      367.48     12.08 o 
   4  12 -12        4.33        3.46      0.52 o 
   6  12 -12      384.37      454.83     22.64 o 
   8  12 -12       70.26       78.66      3.67 o 
  10  12 -12       80.06       75.59      4.04 o 
  12  12 -12      158.90      169.85     10.19 o 
  14  12 -12        1.16        0.45      0.27 o 
  -1  13 -12      101.62      125.17      8.50 o 
   1  13 -12       32.86       27.71      1.66 o 
   3  13 -12      267.81      310.14     15.23 o 
   5  13 -12        1.38        1.33      0.51 o 
   7  13 -12      323.67      344.43     19.39 o 
   9  13 -12      423.84      469.91     12.32 o 
  11  13 -12        0.80        0.74      0.52 o 
  13  13 -12        1.59        0.80      0.49 o 
   0  14 -12        2.37        0.79      1.14 o 
   2  14 -12       49.33       49.73      2.42 o 
   4  14 -12        1.43        4.36      0.67 o 
   6  14 -12      179.69      202.48      8.04 o 
   8  14 -12       29.99       39.39      2.15 o 
  10  14 -12        0.41        0.73      0.55 o 
  12  14 -12        6.12        6.85      1.03 o 
   1  15 -12       33.39       27.46      1.71 o 
   3  15 -12       68.32       70.50      3.42 o 
   5  15 -12      106.70      109.60      7.18 o 
   7  15 -12        4.13        6.15      1.10 o 
   9  15 -12       42.45       39.08      2.65 o 
  11  15 -12       96.29       96.30      2.91 o 
   2  16 -12        3.14        0.66      0.32 o 
   4  16 -12       36.16       41.83      3.07 o 
   6  16 -12        0.41        0.86      0.31 o 
   8  16 -12      180.66      199.70      7.57 o 
  10  16 -12        1.48        0.43      0.33 o 
   5  17 -12        0.82        0.35      0.36 o 
   7  17 -12        2.80        2.24      0.72 o 
   9  17 -12       27.83       23.23      2.66 o 
  -7   1 -11        1.46        0.84      0.36 o 
  -5   1 -11        0.07        0.44      0.37 o 
  -3   1 -11        6.09        8.41      0.73 o 
  -1   1 -11       43.94       49.20      2.13 o 
   1   1 -11      734.91      722.55      7.94 o 
   3   1 -11      133.78      120.75      2.83 o 
   5   1 -11        0.85        0.66      0.93 o 
   7   1 -11      867.28      855.75      7.96 o 
   9   1 -11        3.54        4.00      0.91 o 
  11   1 -11     2204.74     2351.84     44.43 o 
  13   1 -11      111.19      143.48      4.25 o 
  15   1 -11       37.02       36.21      1.45 o 
  17   1 -11      123.60      127.73      2.83 o 
  19   1 -11       40.84       29.95      3.08 o 
  -6   2 -11       30.76       32.40      1.76 o 
  -4   2 -11        2.41        2.57      0.47 o 
  -2   2 -11      102.55      111.68      3.79 o 
   0   2 -11        6.24        2.50      0.60 o 
   2   2 -11      336.83      306.98      3.85 o 
   4   2 -11     1578.78     1312.77     55.13 o 
   6   2 -11      269.39      285.43      6.91 o 
   8   2 -11     2215.20     2145.23     32.49 o 
  10   2 -11       36.85       37.75      1.61 o 
  12   2 -11      730.37      864.73      8.70 o 
  14   2 -11     1638.09     1859.21     16.15 o 
  16   2 -11      377.74      422.49      6.43 o 
  18   2 -11       21.44       19.99      1.22 o 
  -7   3 -11        6.79        6.30      1.58 o 
  -5   3 -11        3.75        3.71      0.52 o 
  -3   3 -11        3.37        5.35      0.75 o 
  -1   3 -11       44.98       41.57      2.33 o 
   1   3 -11      335.65      321.74      8.93 o 
   3   3 -11      105.87      101.97      2.79 o 
   5   3 -11      304.00      313.40      6.02 o 
   7   3 -11     1065.24     1031.55     17.38 o 
   9   3 -11        4.57        4.54      0.66 o 
  11   3 -11      602.04      600.53      9.62 o 
  13   3 -11     1902.28     2088.42     22.93 o 
  15   3 -11       33.63       45.83      1.63 o 
  17   3 -11        3.60        2.12      0.47 o 
  -6   4 -11        0.19       -0.01      0.34 o 
  -4   4 -11       15.09       21.00      1.46 o 
  -2   4 -11       18.00       20.98      1.82 o 
   0   4 -11     1259.10     1285.97     44.40 o 
   2   4 -11      725.18      652.29      8.54 o 
   4   4 -11       40.67       32.17      2.28 o 
   6   4 -11     1852.89     1846.75     17.93 o 
   8   4 -11       36.99       49.22      1.19 o 
  10   4 -11       16.97       17.61      1.59 o 
  12   4 -11      335.56      365.18      9.54 o 
  14   4 -11       13.73       10.56      0.76 o 
  16   4 -11        7.26        8.61      0.77 o 
  18   4 -11       16.51       13.63      1.42 o 
  -7   5 -11        9.26       12.32      1.57 o 
  -5   5 -11        6.62        8.02      0.89 o 
  -3   5 -11        5.59        6.04      1.09 o 
  -1   5 -11        0.48        0.86      0.46 o 
   1   5 -11        7.45        8.99      0.86 o 
   3   5 -11       49.74       50.03      2.03 o 
   5   5 -11       11.50        9.92      0.90 o 
   7   5 -11      782.22      806.70     18.54 o 
   9   5 -11       98.66       84.47      2.48 o 
  11   5 -11      355.10      401.95      5.85 o 
  13   5 -11     1855.46     2030.70     27.75 o 
  15   5 -11      103.80      103.06      3.95 o 
  17   5 -11      157.18      178.80      3.31 o 
  -6   6 -11        1.49        1.06      0.42 o 
  -4   6 -11       11.52       12.40      1.04 o 
  -2   6 -11        0.70        1.62      0.73 o 
   0   6 -11      560.96      525.12     14.08 o 
   2   6 -11       90.03       71.52      3.03 o 
   4   6 -11        1.86        2.20      0.57 o 
   6   6 -11      548.47      510.79      8.81 o 
   8   6 -11       63.92       59.49      2.01 o 
  10   6 -11        6.12        8.74      1.18 o 
  12   6 -11      124.96      123.43      3.06 o 
  14   6 -11      166.66      195.47      4.22 o 
  16   6 -11       48.51       53.58      2.07 o 
  18   6 -11       39.48       46.53      2.44 o 
  -5   7 -11        2.46        1.29      0.50 o 
  -3   7 -11        7.26        6.23      0.80 o 
  -1   7 -11        4.23        7.11      0.66 o 
   1   7 -11      183.15      212.72      6.56 o 
   3   7 -11       61.46       67.15      3.22 o 
   5   7 -11      627.06      638.46     13.68 o 
   7   7 -11      347.71      370.98      6.71 o 
   9   7 -11      104.95      132.16      4.78 o 
  11   7 -11       78.46       74.04      2.54 o 
  13   7 -11       52.19       53.23      2.16 o 
  15   7 -11      229.66      225.34      4.86 o 
  17   7 -11        1.70        0.38      0.18 o 
  -6   8 -11       11.85       11.40      4.19 o 
  -4   8 -11        2.28        3.46      1.13 o 
  -2   8 -11        1.33        1.25      0.52 o 
   0   8 -11        4.26        4.83      0.65 o 
   2   8 -11       59.38       40.93      1.82 o 
   4   8 -11       71.15       93.33      3.45 o 
   6   8 -11      143.09      138.77      4.76 o 
   8   8 -11       26.73       32.38      1.47 o 
  10   8 -11      683.82      775.08     18.92 o 
  12   8 -11       14.20       20.02      1.20 o 
  14   8 -11        2.03        4.02      0.47 o 
  16   8 -11      109.63      121.95      4.32 o 
  18   8 -11       57.79       50.67      5.44 o 
  -5   9 -11        6.58        2.15      1.07 o 
  -3   9 -11        6.33        2.86      0.48 o 
  -1   9 -11       10.63       15.47      1.35 o 
   1   9 -11        5.78        4.93      0.70 o 
   3   9 -11      300.09      351.36     13.82 o 
   5   9 -11       99.60      136.85      4.12 o 
   7   9 -11      130.81      104.00      4.26 o 
   9   9 -11        1.54        1.18      0.50 o 
  11   9 -11        3.20        1.54      0.66 o 
  13   9 -11      164.27      180.91      4.66 o 
  15   9 -11      131.82      130.73      3.07 o 
  17   9 -11        4.87        2.49      0.87 o 
  -4  10 -11       33.77       36.76      2.21 o 
  -2  10 -11        0.53        0.82      0.34 o 
   0  10 -11       16.20       10.27      1.90 o 
   2  10 -11      152.63      139.38      4.84 o 
   4  10 -11        5.87        5.61      0.56 o 
   6  10 -11        1.65        1.95      0.47 o 
   8  10 -11       35.22       34.00      1.97 o 
  10  10 -11      244.67      260.74      3.38 o 
  12  10 -11       14.06       13.54      1.17 o 
  14  10 -11       19.54       23.97      1.61 o 
  16  10 -11        0.63        0.99      0.28 o 
  -3  11 -11       42.26       42.44      2.56 o 
  -1  11 -11        2.76        4.32      0.63 o 
   1  11 -11       66.54       68.13      4.91 o 
   3  11 -11        9.33       12.07      1.03 o 
   5  11 -11       10.91       11.05      0.90 o 
   7  11 -11       58.43       72.05      5.84 o 
   9  11 -11       15.98       15.54      1.59 o 
  11  11 -11       38.42       41.29      3.33 o 
  13  11 -11      203.88      225.41      5.66 o 
  15  11 -11       18.81       11.65      2.64 o 
  -4  12 -11        9.65        3.70      0.70 o 
  -2  12 -11       12.24       13.33      1.20 o 
   0  12 -11        1.98        3.61      0.54 o 
   2  12 -11        0.21        1.26      0.56 o 
   4  12 -11      156.10      187.69      7.16 o 
   6  12 -11       72.36       86.50      4.67 o 
   8  12 -11        3.36       12.39      1.09 o 
  10  12 -11      141.38      157.70      6.55 o 
  12  12 -11       12.07       12.90      0.90 o 
  14  12 -11        3.70        1.20      0.33 o 
  16  12 -11       83.84       80.30      8.43 o 
  -3  13 -11       22.46       25.28      1.33 o 
  -1  13 -11       34.48       38.84      1.69 o 
   1  13 -11       82.73       79.04      3.14 o 
   3  13 -11      500.52      530.13      8.96 o 
   5  13 -11      227.07      292.78     12.11 o 
   7  13 -11      108.05       98.51      5.97 o 
   9  13 -11      314.18      335.59      6.74 o 
  11  13 -11       67.68       62.17      2.95 o 
  13  13 -11        7.05        5.74      0.60 o 
  15  13 -11       19.94        9.84      2.02 o 
  -2  14 -11        9.66        7.32      1.74 o 
   0  14 -11       13.80       11.37      1.42 o 
   2  14 -11       72.00       52.92      2.48 o 
   4  14 -11        1.71        1.74      0.56 o 
   6  14 -11       77.88       95.19      4.47 o 
   8  14 -11      340.05      375.60      9.07 o 
  10  14 -11       56.84       44.09      2.30 o 
  12  14 -11       82.21       76.41      2.19 o 
  14  14 -11       33.28       29.27      1.97 o 
  -1  15 -11       33.19       26.19      1.82 o 
   1  15 -11      154.90      171.36      8.16 o 
   3  15 -11       40.09       42.15      1.98 o 
   5  15 -11      185.11      210.74      8.47 o 
   7  15 -11       44.37       40.97      2.74 o 
   9  15 -11      289.74      300.08      6.19 o 
  11  15 -11        0.83        0.71      0.36 o 
  13  15 -11       59.56       72.94      2.12 o 
   0  16 -11       43.74       40.58      3.03 o 
   2  16 -11       11.25        5.90      0.96 o 
   4  16 -11       80.62       95.24      5.51 o 
   6  16 -11        4.18        4.48      0.62 o 
   8  16 -11      323.48      372.02      7.45 o 
  10  16 -11      131.56      140.70      4.92 o 
  12  16 -11        2.66        1.14      0.62 o 
   1  17 -11        3.86       -0.44      0.63 o 
   3  17 -11       17.56       27.00      2.17 o 
   5  17 -11        0.65        0.27      0.40 o 
   7  17 -11       81.70       97.84      4.88 o 
  11  17 -11       59.48       67.39      7.13 o 
   6  18 -11       31.24       21.89      2.45 o 
   8  18 -11       96.27       83.86      2.84 o 
  -8   0 -10        5.62        3.59      0.91 o 
  -6   0 -10       56.27       59.72      2.79 o 
  -4   0 -10        1.00       -0.01      0.78 o 
  -2   0 -10       29.22       31.14      2.20 o 
   0   0 -10      151.99      133.93      3.61 o 
   2   0 -10     1146.10     1056.10     45.87 o 
   4   0 -10      759.70      606.87     10.96 o 
   6   0 -10     1792.43     1840.05     32.99 o 
   8   0 -10        4.47        3.61      0.52 o 
  10   0 -10      847.46      843.69     11.15 o 
  12   0 -10     2965.75     2891.20     75.29 o 
  14   0 -10     1031.57     1133.64     15.56 o 
  16   0 -10      209.34      244.29      9.10 o 
  18   0 -10       40.40       54.15      2.46 o 
  -7   1 -10       68.88       70.71      2.22 o 
  -5   1 -10        0.25        0.50      0.37 o 
  -3   1 -10       31.92       32.65      2.07 o 
  -1   1 -10      257.65      213.23      5.17 o 
   1   1 -10      171.10      157.43      3.60 o 
   3   1 -10        5.10        4.37      0.63 o 
   5   1 -10      721.49      756.45      5.76 o 
   7   1 -10      103.93       88.96      2.31 o 
   9   1 -10     1441.55     1437.27      9.91 o 
  11   1 -10      308.39      308.83      3.85 o 
  13   1 -10     1430.40     1534.66     15.00 o 
  15   1 -10        1.37        1.22      0.34 o 
  17   1 -10       59.25       67.85      2.29 o 
  -8   2 -10        5.81        3.05      0.46 o 
  -6   2 -10        5.52        6.11      0.59 o 
  -4   2 -10       22.01       22.36      1.18 o 
  -2   2 -10      226.87      197.61      5.70 o 
   0   2 -10       91.57       78.41      2.26 o 
   2   2 -10      330.44      313.75      8.47 o 
   4   2 -10      122.18      125.94      4.75 o 
   6   2 -10      552.25      524.60     11.85 o 
   8   2 -10      373.45      349.90      6.02 o 
  10   2 -10      435.69      408.43      4.38 o 
  12   2 -10        1.11        2.52      0.42 o 
  14   2 -10      194.27      210.45      4.29 o 
  16   2 -10        4.01        2.47      1.22 o 
  18   2 -10       30.90       32.73      1.08 o 
  -7   3 -10       17.85       14.28      1.22 o 
  -5   3 -10        1.30        1.12      0.43 o 
  -3   3 -10       17.16       19.37      1.21 o 
  -1   3 -10      651.90      639.70     21.06 o 
   1   3 -10      148.17      137.30      3.99 o 
   3   3 -10      635.14      524.89     12.58 o 
   5   3 -10      201.90      209.61      7.58 o 
   7   3 -10     1408.31     1445.99     25.28 o 
   9   3 -10     1362.37     1324.03      9.75 o 
  11   3 -10       12.56        6.23      0.59 o 
  13   3 -10     1819.01     2031.46     19.66 o 
  15   3 -10        0.86        2.48      0.64 o 
  17   3 -10       10.30       10.66      0.91 o 
  -8   4 -10       50.82       55.05      4.16 o 
  -6   4 -10        0.61        0.58      0.43 o 
  -4   4 -10        9.77       11.92      1.05 o 
  -2   4 -10       95.26       82.66      2.97 o 
   0   4 -10      279.05      253.80      5.47 o 
   2   4 -10      907.78      783.75      6.35 o 
   4   4 -10      251.51      216.27      4.89 o 
   6   4 -10      104.70      116.30      5.52 o 
   8   4 -10      984.44      958.11      7.72 o 
  10   4 -10       12.82        8.96      1.71 o 
  12   4 -10     2830.49     3121.62     55.26 o 
  14   4 -10      153.92      167.38      3.50 o 
  16   4 -10       58.31       69.71      2.88 o 
  18   4 -10      101.76      100.20      3.03 o 
  -7   5 -10        8.97        3.76      0.62 o 
  -5   5 -10        0.80        0.88      0.40 o 
  -3   5 -10       17.42       12.14      0.97 o 
  -1   5 -10      354.84      362.27      5.70 o 
   1   5 -10       24.86       22.05      1.64 o 
   3   5 -10       81.68       63.83      2.55 o 
   5   5 -10      218.72      228.83      4.46 o 
   7   5 -10        1.64        1.62      0.65 o 
   9   5 -10      982.41      958.41      8.01 o 
  11   5 -10      144.57      129.24      3.58 o 
  13   5 -10        7.28        8.42      0.75 o 
  15   5 -10      102.41      112.37      2.09 o 
  17   5 -10        2.97        1.48      0.31 o 
  -6   6 -10        9.13       10.63      1.12 o 
  -4   6 -10       64.75       74.81      2.76 o 
  -2   6 -10       19.54       20.51      1.92 o 
   0   6 -10      815.94      780.15     19.94 o 
   2   6 -10        4.82        6.96      0.92 o 
   4   6 -10      114.88       89.23      2.45 o 
   6   6 -10     1024.90     1055.69     17.02 o 
   8   6 -10        9.03        4.39      0.66 o 
  10   6 -10        9.88       13.09      0.78 o 
  12   6 -10       31.31       21.50      1.31 o 
  14   6 -10     1364.08     1416.82     18.29 o 
  16   6 -10       37.94       35.20      1.31 o 
  18   6 -10        2.39        1.54      0.79 o 
  -7   7 -10        1.50        0.54      0.23 o 
  -5   7 -10        1.30        1.24      0.55 o 
  -3   7 -10        1.54        1.57      0.85 o 
  -1   7 -10      270.35      297.55     12.63 o 
   1   7 -10       98.20      102.76      4.40 o 
   3   7 -10      281.55      256.97      8.43 o 
   5   7 -10       98.96       92.19      2.00 o 
   7   7 -10      453.71      515.04      6.70 o 
   9   7 -10      688.76      641.27     14.56 o 
  11   7 -10      920.40      877.62     10.55 o 
  13   7 -10       34.48       33.40      1.43 o 
  15   7 -10      117.39      118.85      4.10 o 
  17   7 -10       20.28       20.45      1.49 o 
  -6   8 -10        2.22        4.27      0.61 o 
  -4   8 -10       53.74       53.85      3.50 o 
  -2   8 -10       25.22       27.92      1.68 o 
   0   8 -10      914.91      917.80     22.27 o 
   2   8 -10       38.51       32.64      2.18 o 
   4   8 -10      228.35      235.79      5.32 o 
   6   8 -10       77.73       86.56      2.18 o 
   8   8 -10       79.74       88.54      2.49 o 
  10   8 -10       13.68       11.77      0.81 o 
  12   8 -10       19.81       21.04      1.07 o 
  14   8 -10      393.58      394.72      8.18 o 
  16   8 -10        2.28        1.87      0.32 o 
  18   8 -10        1.28        2.20      0.80 o 
  -7   9 -10        2.30        1.94      0.63 o 
  -5   9 -10        6.37        7.20      0.74 o 
  -3   9 -10       11.05        7.90      0.88 o 
  -1   9 -10       80.44       84.36      2.44 o 
   1   9 -10      258.60      274.36     12.24 o 
   3   9 -10      141.40      147.28      6.70 o 
   5   9 -10      368.38      367.50      8.87 o 
   7   9 -10      697.83      660.06     15.72 o 
   9   9 -10      150.61      182.99      7.53 o 
  11   9 -10       93.44       91.90      3.14 o 
  13   9 -10      163.38      150.97      2.55 o 
  15   9 -10       22.00       18.58      1.42 o 
  17   9 -10       29.87       24.22      3.50 o 
  -6  10 -10       22.58       24.28      1.90 o 
  -4  10 -10       37.43       43.40      1.94 o 
  -2  10 -10       55.43       67.16      2.93 o 
   0  10 -10      277.58      269.58      9.01 o 
   2  10 -10        1.77        1.59      0.55 o 
   4  10 -10     1067.79     1082.81     21.90 o 
   6  10 -10        1.46        1.39      0.45 o 
   8  10 -10      897.73      971.73     13.80 o 
  10  10 -10       28.01       29.30      2.86 o 
  12  10 -10       33.31       24.53      1.43 o 
  14  10 -10        9.02        8.22      0.73 o 
  16  10 -10       15.96       11.83      1.45 o 
  -5  11 -10       20.14       17.58      0.89 o 
  -3  11 -10        2.97        1.30      0.75 o 
  -1  11 -10        1.68        2.32      0.70 o 
   1  11 -10       11.36       13.72      1.73 o 
   3  11 -10      131.24      132.08      4.49 o 
   5  11 -10     1284.29     1312.56     36.82 o 
   7  11 -10       71.18       85.09      4.17 o 
   9  11 -10      259.29      314.46      8.20 o 
  11  11 -10      710.74      746.64     10.63 o 
  13  11 -10        2.85        1.01      0.48 o 
  15  11 -10        4.69        1.11      0.31 o 
  17  11 -10        3.01        3.72      0.91 o 
  -4  12 -10       72.19       66.40      4.45 o 
  -2  12 -10       26.85       18.48      1.29 o 
   0  12 -10       23.84       22.20      2.14 o 
   2  12 -10        7.34        9.31      0.98 o 
   4  12 -10      430.03      482.75      8.40 o 
   6  12 -10      523.33      643.17     12.75 o 
   8  12 -10      135.73      164.04      7.15 o 
  10  12 -10      108.74       93.22      3.10 o 
  12  12 -10      266.26      251.84      4.37 o 
  14  12 -10      112.54       93.70      3.54 o 
  16  12 -10       32.00       30.60      2.26 o 
  -3  13 -10        2.72        1.80      0.41 o 
  -1  13 -10       36.39       35.07      1.78 o 
   1  13 -10      191.24      201.70     13.51 o 
   3  13 -10      273.60      317.02      9.33 o 
   5  13 -10      556.54      694.44     16.81 o 
   7  13 -10      120.80      100.37      4.72 o 
   9  13 -10       25.61       32.83      2.71 o 
  11  13 -10        1.25        1.60      0.62 o 
  13  13 -10        5.78        4.94      0.92 o 
  15  13 -10        5.30        4.03      1.73 o 
  -4  14 -10       56.62       51.74      3.33 o 
  -2  14 -10        5.00        4.78      0.74 o 
   0  14 -10        5.92        4.42      0.95 o 
   2  14 -10      126.25      148.80      6.93 o 
   4  14 -10       59.62       77.04      2.63 o 
   6  14 -10      171.20      212.68      6.57 o 
   8  14 -10      104.51      115.73      4.63 o 
  10  14 -10      213.74      223.77     10.19 o 
  12  14 -10       21.86       14.27      1.23 o 
  14  14 -10       23.42       20.16      2.34 o 
  -3  15 -10        0.79        4.58      1.93 o 
  -1  15 -10        9.81        6.29      0.89 o 
   1  15 -10        3.28        1.55      0.56 o 
   3  15 -10        9.37        7.97      1.05 o 
   5  15 -10      183.53      230.46      5.57 o 
   7  15 -10       67.72       58.62      3.06 o 
   9  15 -10        5.34        3.67      0.65 o 
  11  15 -10       10.09        9.85      1.40 o 
  13  15 -10        0.54        0.40      0.30 o 
  -2  16 -10       44.13       37.22      4.09 o 
   0  16 -10      124.95      121.71      3.68 o 
   2  16 -10        1.81        2.27      0.58 o 
   4  16 -10       57.45       66.70      3.37 o 
   6  16 -10        8.38       10.95      1.07 o 
   8  16 -10      502.37      556.39     26.38 o 
  10  16 -10      262.66      246.42     21.87 o 
  12  16 -10       35.11       31.37      1.66 o 
  -1  17 -10       45.95       41.73      4.43 o 
   1  17 -10       45.35       35.60      3.50 o 
   3  17 -10        8.80        6.50      0.93 o 
   5  17 -10       19.43       24.57      1.21 o 
   7  17 -10      163.12      156.59      9.63 o 
   9  17 -10        3.71        4.76      0.99 o 
  11  17 -10       46.70       47.25      2.80 o 
   2  18 -10        2.41        0.69      0.32 o 
   4  18 -10        7.41        3.96      1.45 o 
   6  18 -10       23.12       20.77      2.51 o 
   8  18 -10       33.68       27.76      1.77 o 
  10  18 -10        4.56        1.61      1.05 o 
   5  19 -10       10.44        7.23      1.76 o 
   7  19 -10        9.49        2.63      0.94 o 
  -9   1  -9        3.45        1.88      0.30 o 
  -7   1  -9      108.38      120.47      3.99 o 
  -5   1  -9       40.31       40.15      1.89 o 
  -3   1  -9        1.34        0.99      0.39 o 
  -1   1  -9       67.67       61.88      1.54 o 
   1   1  -9       35.93       37.56      1.91 o 
   3   1  -9       34.04       26.48      2.02 o 
   5   1  -9      198.46      197.98      4.87 o 
   7   1  -9      149.06      144.54      4.07 o 
   9   1  -9     1621.62     1527.08     17.74 o 
  11   1  -9      241.42      233.50      4.21 o 
  13   1  -9      134.56      148.47      3.59 o 
  15   1  -9       17.60       15.86      1.09 o 
  17   1  -9      379.65      411.14      8.52 o 
  -8   2  -9       37.17       45.91      2.01 o 
  -6   2  -9        5.62        5.94      0.82 o 
  -4   2  -9        3.27        5.03      0.68 o 
  -2   2  -9       86.48       70.80      1.81 o 
   0   2  -9     3366.06     3079.43     31.37 o 
   2   2  -9      115.30      151.89      3.86 o 
   4   2  -9      540.19      565.45      6.12 o 
   6   2  -9      170.98      250.43      6.81 o 
   8   2  -9        4.42        4.02      0.82 o 
  10   2  -9        7.34        7.14      0.67 o 
  12   2  -9       16.07       19.89      1.51 o 
  14   2  -9      509.03      513.84      5.38 o 
  16   2  -9      522.16      574.62      9.70 o 
  18   2  -9      163.24      159.66      4.35 o 
  -9   3  -9        9.38        6.74      1.40 o 
  -7   3  -9       60.61       67.33      2.51 o 
  -5   3  -9       55.53       53.56      1.97 o 
  -3   3  -9        4.60        4.41      2.02 o 
  -1   3  -9      406.47      411.65      9.15 o 
   1   3  -9       76.27       62.21      1.72 o 
   3   3  -9      263.43      353.05     13.83 o 
   5   3  -9        7.00        4.35      0.58 o 
   7   3  -9       55.89       56.66      3.07 o 
   9   3  -9       29.37       29.27      1.04 o 
  11   3  -9        3.62        3.67      0.45 o 
  13   3  -9      403.21      418.75      5.71 o 
  15   3  -9       90.22      117.51      3.13 o 
  17   3  -9       66.34       78.81      3.12 o 
  -8   4  -9       31.31       29.35      1.28 o 
  -6   4  -9       24.92       26.76      1.62 o 
  -4   4  -9       13.87       13.97      1.60 o 
  -2   4  -9       74.67       59.02      2.20 o 
   0   4  -9       63.53       55.69      1.42 o 
   2   4  -9      687.45      639.96     11.32 o 
   4   4  -9       13.21       10.51      1.50 o 
   6   4  -9     2093.99     2084.42     41.01 o 
   8   4  -9      165.43      191.41      2.48 o 
  10   4  -9      501.42      545.89      7.33 o 
  12   4  -9       25.24       23.85      1.74 o 
  14   4  -9       81.99       68.18      2.28 o 
  16   4  -9      134.37      122.88      4.62 o 
  18   4  -9       36.42       24.46      2.17 o 
  -9   5  -9        0.44        0.66      0.32 o 
  -7   5  -9      107.91      128.72      3.53 o 
  -5   5  -9        4.29        1.97      0.58 o 
  -3   5  -9       16.26       14.85      2.60 o 
  -1   5  -9       82.67       70.13      1.81 o 
   1   5  -9       15.09       13.87      1.18 o 
   3   5  -9      324.68      299.22      6.54 o 
   5   5  -9      561.16      592.16      8.54 o 
   7   5  -9       37.41       29.24      1.00 o 
   9   5  -9      742.41      728.15      5.65 o 
  11   5  -9       66.58       47.55      1.19 o 
  13   5  -9       56.57       53.31      1.28 o 
  15   5  -9       21.59       31.43      1.79 o 
  17   5  -9      370.79      368.48     13.54 o 
  -8   6  -9        3.37        3.03      0.56 o 
  -6   6  -9       31.51       37.47      1.63 o 
  -4   6  -9       14.13       17.19      1.46 o 
  -2   6  -9       35.92       28.88      1.81 o 
   0   6  -9      839.60      785.37     18.87 o 
   2   6  -9        8.08        5.64      0.72 o 
   4   6  -9      127.73      121.55      3.16 o 
   6   6  -9       83.17       69.09      1.90 o 
   8   6  -9       24.20       13.10      0.66 o 
  10   6  -9       66.17       81.39      2.06 o 
  12   6  -9       32.30       31.50      1.98 o 
  14   6  -9      166.24      158.67      4.05 o 
  16   6  -9        4.58        8.19      1.37 o 
  18   6  -9       37.75       46.27      2.47 o 
  -7   7  -9       69.45       68.83      1.42 o 
  -5   7  -9      118.80      128.06      2.54 o 
  -3   7  -9      261.87      289.18      6.49 o 
  -1   7  -9      618.76      677.30     17.23 o 
   1   7  -9      346.43      340.07      6.81 o 
   3   7  -9        2.99        3.51      0.70 o 
   5   7  -9       63.24       75.78      1.82 o 
   7   7  -9       88.54      101.30      2.04 o 
   9   7  -9       27.73       12.75      0.64 o 
  11   7  -9      145.62      142.28      3.70 o 
  13   7  -9      308.51      299.80      6.05 o 
  15   7  -9        2.38        1.67      0.55 o 
  17   7  -9       23.16       16.73      1.46 o 
  -8   8  -9       64.20       61.76      1.83 o 
  -6   8  -9      103.32      116.05      2.99 o 
  -4   8  -9       61.41       72.98      2.41 o 
  -2   8  -9       41.09       42.03      2.52 o 
   0   8  -9       92.59       99.30      4.57 o 
   2   8  -9        8.33        7.13      0.48 o 
   4   8  -9       50.33       49.37      1.38 o 
   6   8  -9      267.66      260.05      3.25 o 
   8   8  -9        2.33        1.48      0.34 o 
  10   8  -9       93.34       83.44      2.48 o 
  12   8  -9       94.61      103.46      3.16 o 
  14   8  -9        4.22        2.15      0.55 o 
  16   8  -9      485.49      472.87     13.77 o 
  18   8  -9        7.87        1.29      1.73 o 
  -7   9  -9        1.34        1.52      0.49 o 
  -5   9  -9       74.05       78.24      2.80 o 
  -3   9  -9       24.72       16.38      1.05 o 
  -1   9  -9       72.97       73.12      3.46 o 
   1   9  -9       50.45       48.91      2.88 o 
   3   9  -9      537.80      554.99     12.03 o 
   5   9  -9      756.70      719.58     10.38 o 
   7   9  -9      244.62      203.59      3.87 o 
   9   9  -9        5.30        4.59      0.64 o 
  11   9  -9      282.96      265.23      8.66 o 
  13   9  -9       74.55       85.36      2.45 o 
  15   9  -9      164.96      169.29      3.44 o 
  17   9  -9       39.76        0.14      0.29 o 
  -6  10  -9        0.41        1.51      0.41 o 
  -4  10  -9       36.95       40.58      2.01 o 
  -2  10  -9      204.44      202.20      2.57 o 
   0  10  -9       61.39       43.11      2.16 o 
   2  10  -9      670.31      608.78     17.86 o 
   4  10  -9     2430.71     2520.37     36.67 o 
   6  10  -9      470.46      528.31      8.65 o 
   8  10  -9       28.92       21.74      1.37 o 
  10  10  -9       30.72       25.93      1.21 o 
  12  10  -9      176.66      157.53      4.20 o 
  14  10  -9       82.08       62.14      2.31 o 
  16  10  -9       30.19       22.63      3.61 o 
  -7  11  -9        3.54        2.23      1.66 o 
  -5  11  -9       12.45       11.77      1.08 o 
  -3  11  -9      600.83      657.21     26.28 o 
  -1  11  -9       96.11      111.33      5.30 o 
   1  11  -9     1437.20     1561.81     34.78 o 
   3  11  -9       46.48       55.59      2.43 o 
   5  11  -9     1958.90     1940.47     34.67 o 
   7  11  -9      301.15      307.97     13.04 o 
   9  11  -9     1365.28     1514.03     16.66 o 
  11  11  -9      788.41      902.76     13.10 o 
  13  11  -9       59.53       56.12      2.39 o 
  15  11  -9        6.35        3.60      0.99 o 
  17  11  -9      145.09      143.95      6.48 o 
  -6  12  -9        0.87        0.76      0.63 o 
  -4  12  -9        5.54        3.99      0.60 o 
  -2  12  -9      325.83      360.55     15.81 o 
   0  12  -9        9.89       12.79      0.99 o 
   2  12  -9      181.19      178.76     13.71 o 
   4  12  -9     2213.59     2359.58     23.55 o 
   6  12  -9      721.78      788.49     17.85 o 
   8  12  -9      613.72      720.00      8.43 o 
  10  12  -9      124.85      120.07      3.40 o 
  12  12  -9      207.93      154.77      4.05 o 
  14  12  -9      236.51      239.94      8.26 o 
  16  12  -9      194.07      229.34      7.44 o 
  -5  13  -9       21.22       19.05      2.38 o 
  -3  13  -9       66.44       77.38      2.79 o 
  -1  13  -9       53.27       60.91      3.35 o 
   1  13  -9       67.28       66.20      4.93 o 
   3  13  -9      245.25      248.17      5.34 o 
   5  13  -9     1319.97     1580.91     38.52 o 
   7  13  -9        8.58       10.26      1.18 o 
   9  13  -9      100.89      110.91      6.64 o 
  11  13  -9      375.68      366.78      8.95 o 
  13  13  -9       12.04       11.15      0.98 o 
  15  13  -9       15.05       14.25      2.42 o 
  -4  14  -9        3.79        2.90      0.57 o 
  -2  14  -9        3.45        4.08      0.41 o 
   0  14  -9       37.62       28.77      2.23 o 
   2  14  -9      274.20      278.06      4.48 o 
   4  14  -9      710.00      803.48     12.85 o 
   6  14  -9       60.37       67.11      2.59 o 
   8  14  -9        5.55        4.60      1.74 o 
  10  14  -9      176.74      172.23      6.59 o 
  12  14  -9        0.94        1.02      0.46 o 
  14  14  -9       86.83       89.78      3.24 o 
  -3  15  -9       22.22       18.93      1.73 o 
  -1  15  -9       69.93       76.72      6.51 o 
   1  15  -9      229.71      255.93      8.17 o 
   3  15  -9       27.44       35.33      2.37 o 
   5  15  -9      109.77      143.97      4.95 o 
   7  15  -9      187.22      195.60      5.43 o 
   9  15  -9      115.92      120.47      6.26 o 
  11  15  -9      486.28      537.80     15.32 o 
  13  15  -9       10.98       12.61      1.44 o 
  -4  16  -9        4.01        2.32      0.98 o 
  -2  16  -9      107.24      105.90      3.27 o 
   0  16  -9       55.10       67.95      2.79 o 
   2  16  -9        7.37       10.62      0.94 o 
   4  16  -9      145.48      153.44      8.27 o 
   6  16  -9       48.76       50.49      2.09 o 
   8  16  -9      265.40      292.80     14.67 o 
  10  16  -9       81.76       70.17      4.60 o 
  12  16  -9       62.12       54.03      2.94 o 
  -1  17  -9        1.11        0.66      0.38 o 
   1  17  -9       14.66       13.94      1.25 o 
   3  17  -9        2.29        0.91      0.56 o 
   5  17  -9       95.00      112.68      2.99 o 
   7  17  -9       58.89       66.16      2.97 o 
   9  17  -9        4.11        2.01      0.63 o 
  11  17  -9        2.08        0.47      0.59 o 
   0  18  -9        0.30        0.28      0.56 o 
   2  18  -9        2.32        1.32      0.40 o 
   4  18  -9       74.64       78.17      2.83 o 
   6  18  -9        6.85        8.02      0.83 o 
   8  18  -9      194.08      206.05      8.25 o 
  10  18  -9        1.77        3.48      0.65 o 
   3  19  -9       45.68       51.82      4.97 o 
   5  19  -9        0.52        0.60      0.38 o 
   7  19  -9        5.97        3.70      0.66 o 
   4  20  -9       58.83       47.31      5.11 o 
   6  20  -9       84.81       56.63      6.06 o 
 -10   0  -8       10.25        6.04      1.65 o 
  -8   0  -8       99.87       88.31      4.65 o 
  -6   0  -8      248.79      281.99      8.07 o 
  -4   0  -8      148.00      161.82      3.13 o 
  -2   0  -8      670.91      615.05      8.03 o 
   0   0  -8      413.35      464.10     11.49 o 
   2   0  -8     5202.92     4646.10    289.88 o 
   4   0  -8       29.47       48.01     11.50 o 
   6   0  -8     3701.95     3597.66     30.29 o 
   8   0  -8      651.61      660.94     10.14 o 
  10   0  -8      229.02      176.33      4.07 o 
  12   0  -8    13664.31    13816.04    413.96 o 
  14   0  -8     1889.75     2076.92     62.63 o 
  16   0  -8        3.91        8.70      4.26 o 
  -9   1  -8       44.55       50.02      2.08 o 
  -7   1  -8      128.12      130.98      2.82 o 
  -5   1  -8        9.32        9.34      0.81 o 
  -3   1  -8        6.51        4.21      0.91 o 
  -1   1  -8      715.00      670.11     12.58 o 
   1   1  -8     5084.86     5470.90    370.22 o 
   3   1  -8      119.92      108.91      2.41 o 
   5   1  -8     3914.15     4249.04     50.84 o 
   7   1  -8       13.44        9.59      2.38 o 
   9   1  -8      946.19      884.25     12.55 o 
  11   1  -8      634.54      679.36      5.21 o 
  13   1  -8     3919.56     4001.37    123.79 o 
  15   1  -8      908.01      960.79     11.89 o 
  17   1  -8       24.88       19.99      1.30 o 
 -10   2  -8        0.04        0.23      0.34 o 
  -8   2  -8        2.80        3.27      1.07 o 
  -6   2  -8        3.97        6.76      0.65 o 
  -4   2  -8      125.36      110.85      3.33 o 
  -2   2  -8      167.20      172.87      6.45 o 
   0   2  -8     2638.67     2331.79     58.57 o 
   2   2  -8      139.21       84.05      3.27 o 
   4   2  -8     1803.22     2011.41     27.23 o 
   6   2  -8       15.28       14.76      1.52 o 
   8   2  -8       11.11       12.11      1.33 o 
  10   2  -8       13.82        7.74      0.43 o 
  12   2  -8       15.57       17.92      0.98 o 
  14   2  -8      147.95      150.72      4.65 o 
  16   2  -8        2.06        2.11      0.41 o 
  -9   3  -8        0.26        0.82      0.32 o 
  -7   3  -8       28.62       31.46      1.76 o 
  -5   3  -8       20.27       16.77      1.48 o 
  -3   3  -8      176.61      164.01      5.57 o 
  -1   3  -8       76.87       56.06      2.82 o 
   1   3  -8      151.20      121.90      3.92 o 
   3   3  -8     2409.89     2511.99     44.21 o 
   5   3  -8       39.37       44.12      1.92 o 
   7   3  -8      291.11      296.48      8.16 o 
   9   3  -8     2282.57     2146.40     32.81 o 
  11   3  -8     3384.43     3532.59     37.72 o 
  13   3  -8     1719.61     1675.17     20.00 o 
  15   3  -8      254.44      252.36      7.32 o 
  17   3  -8      194.01      186.56      4.60 o 
 -10   4  -8        2.50        1.42      0.47 o 
  -8   4  -8       75.41       67.28      3.24 o 
  -6   4  -8       32.37       42.00      1.84 o 
  -4   4  -8        1.03        1.18      0.32 o 
  -2   4  -8       10.79       14.24      0.83 o 
   0   4  -8     6541.93     5654.05    226.74 o 
   2   4  -8     1603.28     1612.77     28.53 o 
   4   4  -8     4149.58     4059.64     82.08 o 
   6   4  -8      341.38      369.90     10.05 o 
   8   4  -8      264.61      237.83      4.85 o 
  10   4  -8       30.74       32.44      1.07 o 
  12   4  -8     1261.98     1283.54     13.80 o 
  14   4  -8     1505.52     1548.60     25.66 o 
  16   4  -8        6.98        8.30      0.92 o 
  18   4  -8        1.61        0.41      0.41 o 
  -9   5  -8      162.29      170.31      3.50 o 
  -7   5  -8      104.06      105.55      4.80 o 
  -5   5  -8        3.92        2.96      0.68 o 
  -3   5  -8      194.12      147.35      2.82 o 
  -1   5  -8     1413.01     1437.64     12.76 o 
   1   5  -8     2355.50     2354.93     33.64 o 
   3   5  -8      400.29      327.92     10.37 o 
   5   5  -8      576.90      636.93     21.39 o 
   7   5  -8      303.58      310.38      7.12 o 
   9   5  -8     1101.83     1174.77     10.10 o 
  11   5  -8       10.32        5.85      0.78 o 
  13   5  -8      757.35      820.41     16.16 o 
  15   5  -8      208.26      194.92      6.68 o 
  17   5  -8       13.88       17.94      2.20 o 
 -10   6  -8        0.69        0.51      0.42 o 
  -8   6  -8      264.28      283.07      7.82 o 
  -6   6  -8       30.49       39.59      1.84 o 
  -4   6  -8      263.99      282.90     11.39 o 
  -2   6  -8       23.89       28.96      2.32 o 
   0   6  -8      795.18      754.10     13.08 o 
   2   6  -8       23.36       21.77      0.88 o 
   4   6  -8      717.08      698.68     11.48 o 
   6   6  -8      559.83      547.48     10.62 o 
   8   6  -8     1779.20     1796.89     25.81 o 
  10   6  -8        3.03        2.40      0.41 o 
  12   6  -8     1243.67     1212.45     20.54 o 
  14   6  -8       18.78       26.28      1.34 o 
  16   6  -8       18.33       16.86      1.23 o 
  18   6  -8        1.31        0.96      0.39 o 
  -9   7  -8       81.36       75.44      2.44 o 
  -7   7  -8       95.54       92.05      2.81 o 
  -5   7  -8        5.15        6.83      0.85 o 
  -3   7  -8       60.02       69.81      2.82 o 
  -1   7  -8     1262.98     1433.21     27.06 o 
   1   7  -8     2309.49     2333.90     21.86 o 
   3   7  -8      118.37      134.34      2.88 o 
   5   7  -8        2.74        2.12      0.47 o 
   7   7  -8       40.68       44.31      1.23 o 
   9   7  -8        6.81        6.72      0.64 o 
  11   7  -8     1311.15     1287.36     23.41 o 
  13   7  -8      603.50      667.37     15.56 o 
  15   7  -8       20.61       18.41      1.16 o 
  17   7  -8       16.11        6.25      2.66 o 
  -8   8  -8      270.53      324.37      6.50 o 
  -6   8  -8       83.29       91.40      3.61 o 
  -4   8  -8        5.27        5.66      0.56 o 
  -2   8  -8       78.02       71.18      2.78 o 
   0   8  -8      187.23      266.16      3.79 o 
   2   8  -8      116.15      100.84      2.73 o 
   4   8  -8        6.88        2.76      1.59 o 
   6   8  -8     1065.15      936.83     12.33 o 
   8   8  -8      989.89     1055.79     11.70 o 
  10   8  -8      129.57      119.82      2.81 o 
  12   8  -8      204.34      176.03      7.57 o 
  14   8  -8      116.16      133.12      3.69 o 
  16   8  -8        1.48        0.79      0.28 o 
  -9   9  -8        3.63        0.86      0.42 o 
  -7   9  -8       10.29        8.32      1.21 o 
  -5   9  -8        1.31        1.39      0.62 o 
  -3   9  -8       20.95       16.04      1.48 o 
  -1   9  -8       75.55       75.12      2.98 o 
   1   9  -8       29.60       38.56      1.66 o 
   3   9  -8        2.54        1.40      0.54 o 
   5   9  -8      993.90     1037.01      9.45 o 
   7   9  -8      541.48      516.76      7.58 o 
   9   9  -8      603.58      546.48      6.45 o 
  11   9  -8       95.42       77.60      2.94 o 
  13   9  -8      376.13      343.16      5.10 o 
  15   9  -8      112.03      101.62      2.72 o 
  17   9  -8       43.80       44.40      3.67 o 
  -8  10  -8        8.53        9.88      2.37 o 
  -6  10  -8       25.17       28.89      1.53 o 
  -4  10  -8      417.51      410.85     10.93 o 
  -2  10  -8       22.03       26.69      2.86 o 
   0  10  -8        7.17        5.53      1.27 o 
   2  10  -8      731.67      759.61     12.72 o 
   4  10  -8     1753.87     1825.39     14.42 o 
   6  10  -8      420.79      442.78      6.04 o 
   8  10  -8      137.23      158.42      4.87 o 
  10  10  -8      449.85      527.54     10.34 o 
  12  10  -8       40.85       21.91      1.16 o 
  14  10  -8       18.10       15.52      1.04 o 
  16  10  -8      189.93      195.20      7.64 o 
  -7  11  -8        1.44        0.98      0.41 o 
  -5  11  -8        0.36        2.05      0.49 o 
  -3  11  -8      145.24      171.41      8.15 o 
  -1  11  -8      175.71      162.57     10.55 o 
   1  11  -8      209.44      216.44      8.79 o 
   3  11  -8      136.60      125.69      2.43 o 
   5  11  -8      916.89     1009.35     25.53 o 
   7  11  -8       52.64       56.60      3.28 o 
   9  11  -8      959.35      956.12     24.02 o 
  11  11  -8       96.29       94.72      3.19 o 
  13  11  -8      294.27      301.53     12.11 o 
  15  11  -8        0.33        0.33      0.47 o 
  17  11  -8        1.31        1.11      0.49 o 
  -8  12  -8        4.46        3.24      2.05 o 
  -6  12  -8       78.84       72.38      5.48 o 
  -4  12  -8        2.09        1.53      0.61 o 
  -2  12  -8        5.07        3.60      0.66 o 
   0  12  -8       93.87      121.21      4.52 o 
   2  12  -8      757.35      784.90     14.98 o 
   4  12  -8     1748.07     1897.14     28.91 o 
   6  12  -8        7.65        6.62      2.22 o 
   8  12  -8      142.47      148.56      5.99 o 
  10  12  -8      112.44      107.72      3.44 o 
  12  12  -8     1116.85     1105.37     23.69 o 
  14  12  -8        7.64        6.86      0.93 o 
  16  12  -8        9.00        4.02      0.73 o 
  -7  13  -8       22.61       22.21      1.87 o 
  -5  13  -8       17.42       22.51      2.66 o 
  -3  13  -8       34.79       44.95      1.94 o 
  -1  13  -8       33.19       38.94      2.22 o 
   1  13  -8      198.20      219.99      4.75 o 
   3  13  -8      118.27      132.36      4.09 o 
   5  13  -8     1082.83     1200.85     22.74 o 
   7  13  -8      969.19     1108.27     28.86 o 
   9  13  -8       34.64       29.99      1.82 o 
  11  13  -8       30.93       33.79      1.93 o 
  13  13  -8       42.52       41.57      3.29 o 
  15  13  -8      163.55      140.51      6.00 o 
  -6  14  -8       18.12       13.33      2.81 o 
  -4  14  -8       11.42       13.02      1.26 o 
  -2  14  -8       43.57       42.71      2.14 o 
   0  14  -8       44.33       45.19      2.63 o 
   2  14  -8        4.98        6.26      0.94 o 
   4  14  -8       10.48       10.63      0.93 o 
   6  14  -8      249.11      239.87      8.90 o 
   8  14  -8      392.64      499.18      7.13 o 
  10  14  -8      497.55      512.32     12.29 o 
  12  14  -8       84.35       96.33      3.95 o 
  14  14  -8        4.45        2.55      0.88 o 
  -5  15  -8        6.39        3.76      0.78 o 
  -3  15  -8       33.59       37.23      1.51 o 
  -1  15  -8       39.20       40.48      1.74 o 
   1  15  -8       26.00       23.25      2.61 o 
   3  15  -8      611.60      667.52     14.70 o 
   5  15  -8      191.26      192.12      2.56 o 
   7  15  -8       18.47       15.61      1.18 o 
   9  15  -8      144.76      146.55      6.44 o 
  11  15  -8       28.05       31.67      1.97 o 
  13  15  -8        0.63        0.86      0.60 o 
  -4  16  -8      146.61      141.85      6.12 o 
  -2  16  -8        7.32        4.39      0.64 o 
   0  16  -8        1.00        0.69      0.47 o 
   2  16  -8       49.11       51.07      1.66 o 
   4  16  -8       49.39       50.77      2.33 o 
   6  16  -8      228.21      280.05      8.26 o 
   8  16  -8      148.00      142.58      4.94 o 
  10  16  -8       67.60       60.98      3.27 o 
  12  16  -8       69.37       52.65      4.79 o 
  14  16  -8       29.33       26.50      2.72 o 
  -3  17  -8       14.40        3.99      3.60 o 
  -1  17  -8        4.84        3.96      0.60 o 
   1  17  -8        1.09        1.57      0.61 o 
   3  17  -8        2.15        7.61      0.85 o 
   5  17  -8      269.76      285.61     18.08 o 
   7  17  -8        7.80        5.46      1.43 o 
   9  17  -8      123.54      126.23      3.61 o 
  11  17  -8        0.54        0.51      0.48 o 
  13  17  -8        6.67        8.73      1.50 o 
  -2  18  -8        4.63        1.51      0.55 o 
   0  18  -8       31.05       28.76      1.65 o 
   2  18  -8       42.79       31.71      3.92 o 
   4  18  -8        5.09        6.43      2.76 o 
   6  18  -8        2.33        3.69      0.82 o 
   8  18  -8       18.03       19.82      1.88 o 
  10  18  -8      120.83      114.16      6.02 o 
   1  19  -8       19.55       19.30      1.87 o 
   3  19  -8       14.22        6.98      1.15 o 
   5  19  -8       55.16       50.28      2.30 o 
   7  19  -8       12.07        8.78      1.23 o 
   9  19  -8        0.43        0.99      0.54 o 
   2  20  -8        8.49        3.18      2.06 o 
   4  20  -8        5.21        5.70      1.28 o 
   6  20  -8        9.21        6.95      2.31 o 
 -11   1  -7       15.53       19.91      2.33 o 
  -9   1  -7       15.45       12.86      1.16 o 
  -7   1  -7      452.81      477.64      7.25 o 
  -5   1  -7       73.80       55.08      1.51 o 
  -3   1  -7      354.52      342.54      4.32 o 
  -1   1  -7      563.10      596.44     11.72 o 
   1   1  -7     1577.59     1662.47     57.05 o 
   3   1  -7      952.34      872.71      9.59 o 
   5   1  -7      401.47      419.70      4.31 o 
   7   1  -7     2083.78     2204.01     34.65 o 
   9   1  -7     2903.31     2979.67     50.61 o 
  11   1  -7       83.48       80.73      2.01 o 
  13   1  -7        7.21        4.62      0.64 o 
  15   1  -7       16.34       13.80      0.70 o 
  17   1  -7      264.55      228.81      7.70 o 
 -10   2  -7        6.10        4.40      1.50 o 
  -8   2  -7       43.05       51.94      3.43 o 
  -6   2  -7        4.38        3.24      0.64 o 
  -4   2  -7      608.62      585.09      5.32 o 
  -2   2  -7      194.09      162.22      4.11 o 
   0   2  -7     4748.21     4634.90    129.52 o 
   2   2  -7     8462.07     7975.30     96.97 o 
   4   2  -7     1203.22     1167.46     14.66 o 
   6   2  -7     5543.04     5450.81     66.63 o 
   8   2  -7     3668.70     3909.21     57.33 o 
  10   2  -7      621.20      675.01      7.10 o 
  12   2  -7     1867.67     1916.05     13.61 o 
  14   2  -7        3.15        3.43      0.36 o 
  16   2  -7       78.59       73.45      1.94 o 
 -11   3  -7        8.71        7.75      2.33 o 
  -9   3  -7        3.19        5.52      0.61 o 
  -7   3  -7      626.25      650.73     10.59 o 
  -5   3  -7       28.52       31.97      1.69 o 
  -3   3  -7       45.36       41.11      1.31 o 
  -1   3  -7      957.66     1025.37     47.48 o 
   1   3  -7     1640.35     1693.78     21.29 o 
   3   3  -7     1718.90     1894.45     28.84 o 
   5   3  -7      181.12      191.36      4.75 o 
   7   3  -7     1854.25     2159.59     39.55 o 
   9   3  -7     1759.24     1705.47     24.91 o 
  11   3  -7     1257.38     1279.57     13.35 o 
  13   3  -7     1250.26     1213.09     19.46 o 
  15   3  -7        3.27        5.62      0.46 o 
  17   3  -7       87.79       92.92      4.61 o 
 -10   4  -7       29.69       26.81      1.88 o 
  -8   4  -7       15.63       19.64      1.76 o 
  -6   4  -7      241.13      238.99      6.85 o 
  -4   4  -7       25.86       16.31      1.32 o 
  -2   4  -7     1137.15     1072.10     18.07 o 
   0   4  -7    16156.07    16702.11    487.28 o 
   2   4  -7        7.93        6.12      0.76 o 
   4   4  -7    10891.56    11514.69    189.97 o 
   6   4  -7      734.10      952.60     15.05 o 
   8   4  -7      604.49      838.36     34.24 o 
  10   4  -7       40.85       33.26      0.96 o 
  12   4  -7      187.98      196.54      3.01 o 
  14   4  -7       22.94       25.88      1.24 o 
  16   4  -7      211.70      197.16      5.31 o 
 -11   5  -7        2.12        0.29      0.21 o 
  -9   5  -7      183.95      188.53      5.25 o 
  -7   5  -7        2.23        3.50      0.55 o 
  -5   5  -7        0.57        0.55      0.34 o 
  -3   5  -7      321.71      331.05      7.17 o 
  -1   5  -7       44.56       28.87      1.60 o 
   1   5  -7     2111.16     2398.28     20.97 o 
   3   5  -7      149.41      105.48      6.34 o 
   5   5  -7       24.71       20.90      1.18 o 
   7   5  -7    26323.07    27744.51    808.64 o 
   9   5  -7     3521.72     3418.24     26.11 o 
  11   5  -7      318.07      357.38      4.56 o 
  13   5  -7     2867.74     2825.48     55.34 o 
  15   5  -7       35.85       23.26      1.51 o 
  17   5  -7      154.20      135.91      4.15 o 
 -10   6  -7       24.92       19.02      1.46 o 
  -8   6  -7      138.39      153.65      4.13 o 
  -6   6  -7       18.15       16.23      1.94 o 
  -4   6  -7       18.43       28.78      2.33 o 
  -2   6  -7      140.34      174.46      4.22 o 
   0   6  -7     1841.96     1773.88     45.73 o 
   2   6  -7       62.50       79.45      4.74 o 
   4   6  -7     1202.22     1320.00     23.19 o 
   6   6  -7     1970.24     2465.16     43.61 o 
   8   6  -7       11.83       15.06      1.00 o 
  10   6  -7      179.19      182.27      3.46 o 
  12   6  -7     1071.46     1068.16     12.05 o 
  14   6  -7       80.72      105.47      3.04 o 
  16   6  -7       88.72       96.67      3.91 o 
  -9   7  -7       53.68       53.85      2.24 o 
  -7   7  -7        7.41        3.77      0.80 o 
  -5   7  -7        0.39        1.31      0.72 o 
  -3   7  -7      178.93      174.90      5.31 o 
  -1   7  -7      539.62      549.41     12.13 o 
   1   7  -7      197.95      191.19      4.49 o 
   3   7  -7      114.98      114.43      3.44 o 
   5   7  -7      452.00      528.87     17.19 o 
   7   7  -7       19.21       29.46      0.90 o 
   9   7  -7        2.33        3.49      0.58 o 
  11   7  -7        3.55        2.39      0.50 o 
  13   7  -7        7.13        7.42      0.61 o 
  15   7  -7       95.99       80.27      2.53 o 
  17   7  -7        1.12        0.70      0.28 o 
 -10   8  -7       45.66       45.11      1.94 o 
  -8   8  -7      477.51      508.30     14.76 o 
  -6   8  -7        1.66        1.54      0.74 o 
  -4   8  -7       14.78       17.00      1.20 o 
  -2   8  -7       58.86       50.78      1.57 o 
   0   8  -7      202.76      218.70      3.51 o 
   2   8  -7      821.49      812.65     16.17 o 
   4   8  -7     1737.47     1738.19     33.64 o 
   6   8  -7     1483.63     1473.53     26.33 o 
   8   8  -7       46.50       42.28      1.13 o 
  10   8  -7     1486.32     1408.08     36.61 o 
  12   8  -7      114.77      120.57      3.30 o 
  14   8  -7        9.74        6.81      0.51 o 
  16   8  -7       97.21       76.72      3.58 o 
  -9   9  -7        5.78        3.38      0.67 o 
  -7   9  -7       78.34       80.50      3.19 o 
  -5   9  -7       40.08       27.64      1.81 o 
  -3   9  -7      829.72      858.14     27.32 o 
  -1   9  -7      135.46      146.95      6.02 o 
   1   9  -7      626.45      661.92     14.68 o 
   3   9  -7      139.63      137.65      3.48 o 
   5   9  -7       63.86       66.20      2.30 o 
   7   9  -7     1011.75     1009.58     15.53 o 
   9   9  -7     1767.65     1618.35     28.04 o 
  11   9  -7       93.07       67.06      2.68 o 
  13   9  -7        5.28        4.30      0.61 o 
  15   9  -7       39.81       28.40      2.16 o 
  17   9  -7      143.16      168.26     13.07 o 
  -8  10  -7       33.45       27.91      1.18 o 
  -6  10  -7        1.14        0.45      0.45 o 
  -4  10  -7      795.60      860.99     25.49 o 
  -2  10  -7       74.31       65.30      2.78 o 
   0  10  -7     1335.74     1336.90     25.20 o 
   2  10  -7       69.14       58.70      1.97 o 
   4  10  -7      126.90      109.31      2.39 o 
   6  10  -7      195.67      213.55      4.03 o 
   8  10  -7      786.69      790.55     13.58 o 
  10  10  -7      311.02      322.01      4.71 o 
  12  10  -7       11.59       15.65      0.76 o 
  14  10  -7       52.15       48.67      2.17 o 
  16  10  -7        1.10        0.28      0.30 o 
  -9  11  -7        2.17        1.29      0.62 o 
  -7  11  -7       86.14       97.04      3.36 o 
  -5  11  -7        2.82        3.01      0.70 o 
  -3  11  -7      183.14      174.56      5.61 o 
  -1  11  -7      208.61      196.87      6.45 o 
   1  11  -7      133.55      132.26      6.45 o 
   3  11  -7      751.32      842.40     21.65 o 
   5  11  -7        5.03        3.58      0.47 o 
   7  11  -7      256.62      272.09      7.89 o 
   9  11  -7      825.71      850.61     15.04 o 
  11  11  -7       21.79       24.02      1.77 o 
  13  11  -7       37.49       26.37      1.95 o 
  15  11  -7       19.37       23.49      2.29 o 
  -8  12  -7        2.38        0.32      0.40 o 
  -6  12  -7       33.57       33.14      3.01 o 
  -4  12  -7      239.18      246.52      6.12 o 
  -2  12  -7      123.39      114.60      4.36 o 
   0  12  -7      125.02      123.42      6.27 o 
   2  12  -7       83.38       85.12      2.59 o 
   4  12  -7      619.34      564.33     10.31 o 
   6  12  -7      352.89      349.28      6.11 o 
   8  12  -7      107.21      109.75      3.12 o 
  10  12  -7      164.34      144.07      6.10 o 
  12  12  -7        1.07        1.25      0.31 o 
  14  12  -7       33.48       28.17      2.62 o 
  16  12  -7       59.40       62.36      2.32 o 
  -7  13  -7        0.03        0.43      0.67 o 
  -5  13  -7       75.16       63.36      2.65 o 
  -3  13  -7        1.39        2.29      0.51 o 
  -1  13  -7       22.06       23.99      1.97 o 
   1  13  -7      251.25      284.03      4.73 o 
   3  13  -7      417.89      459.99      7.54 o 
   5  13  -7      559.21      576.65      8.29 o 
   7  13  -7      289.39      290.32      9.28 o 
   9  13  -7     1339.98     1363.71     29.67 o 
  11  13  -7       77.64       75.82      3.07 o 
  13  13  -7       26.89       30.08      2.76 o 
  15  13  -7        0.93        0.18      0.68 o 
  -8  14  -7        4.82        3.27      1.17 o 
  -6  14  -7       31.09       30.98      2.13 o 
  -4  14  -7      136.43      132.16      5.59 o 
  -2  14  -7       14.14        7.09      1.25 o 
   0  14  -7      581.27      597.69     11.70 o 
   2  14  -7        1.23        1.93      0.67 o 
   4  14  -7      132.03      163.90      5.84 o 
   6  14  -7      788.40      904.66     18.90 o 
   8  14  -7     2170.15     2228.91     61.89 o 
  10  14  -7      289.40      283.00      7.17 o 
  12  14  -7      148.74      136.34      7.19 o 
  14  14  -7       61.71       58.05      2.90 o 
  -7  15  -7        6.33        5.22      1.08 o 
  -5  15  -7       36.49       34.36      4.17 o 
  -3  15  -7        2.30        1.72      0.35 o 
  -1  15  -7      600.90      608.18     14.29 o 
   1  15  -7      688.89      752.69     22.00 o 
   3  15  -7     1899.72     2138.56     44.68 o 
   5  15  -7      255.07      271.52      8.22 o 
   7  15  -7     1161.21     1220.30     30.02 o 
   9  15  -7       28.43       26.49      1.75 o 
  11  15  -7       71.85       58.14      2.02 o 
  13  15  -7        5.85        3.98      1.58 o 
  -6  16  -7        3.33        4.09      0.91 o 
  -4  16  -7       62.70       52.96      3.26 o 
  -2  16  -7       36.85       32.66      2.25 o 
   0  16  -7      297.19      302.79      9.86 o 
   2  16  -7      119.78      135.11      5.77 o 
   4  16  -7      210.69      231.31      6.24 o 
   6  16  -7      866.65      883.04     29.84 o 
   8  16  -7     1380.93     1373.89     10.31 o 
  10  16  -7        4.42        3.82      0.53 o 
  12  16  -7        0.94       -0.11      0.31 o 
  14  16  -7       21.75       22.52      3.51 o 
  -5  17  -7       45.74       37.23      2.82 o 
  -3  17  -7       73.89       94.18      4.58 o 
  -1  17  -7      426.97      396.43     18.47 o 
   1  17  -7      207.65      234.51     11.91 o 
   3  17  -7       62.41       54.21      2.69 o 
   5  17  -7      149.53      160.34      4.97 o 
   7  17  -7      229.08      239.68      7.15 o 
   9  17  -7      388.67      398.17     13.87 o 
  11  17  -7       43.97       30.18      5.18 o 
  13  17  -7        0.33        0.95      0.47 o 
  -4  18  -7       26.97       19.05      2.04 o 
  -2  18  -7      193.75      156.93      5.84 o 
   0  18  -7        0.42        0.53      0.55 o 
   2  18  -7        2.30        3.29      0.72 o 
   4  18  -7      266.28      291.21     11.72 o 
   6  18  -7        1.82        0.64      0.46 o 
   8  18  -7       57.19       47.08      1.90 o 
  10  18  -7        0.90        0.58      0.49 o 
  12  18  -7       13.12       10.82      2.47 o 
  -1  19  -7       46.48       51.42      3.02 o 
   1  19  -7        1.65        0.97      0.94 o 
   3  19  -7        2.81        1.70      0.55 o 
   5  19  -7       70.06       68.06      2.67 o 
   7  19  -7        1.40        1.06      0.36 o 
   9  19  -7        5.16        3.18      0.62 o 
   0  20  -7      146.77      122.12      8.73 o 
   2  20  -7       21.06       21.28      6.33 o 
   4  20  -7      112.29      105.57      4.69 o 
   6  20  -7       18.05       11.48      2.10 o 
   1  21  -7      207.56      196.66     20.46 o 
   3  21  -7       12.17        6.08      1.49 o 
   5  21  -7      280.65      234.62     15.41 o 
 -12   0  -6       38.11       49.01      2.79 o 
 -10   0  -6       27.26       18.87      1.79 o 
  -8   0  -6       36.63       35.22      4.53 o 
  -6   0  -6       14.47       16.92      1.15 o 
  -4   0  -6      430.74      424.76     11.14 o 
  -2   0  -6       43.72       36.31      1.73 o 
   0   0  -6    25052.54    23362.70    141.94 o 
   2   0  -6    12395.24    12838.44     98.39 o 
   4   0  -6    11975.59    11563.51    114.31 o 
   6   0  -6      692.64      714.72     10.83 o 
   8   0  -6     1347.36     1491.24     33.29 o 
  10   0  -6     1904.50     1793.91     39.96 o 
  12   0  -6      133.37      122.06      3.33 o 
  14   0  -6      227.17      191.71      6.01 o 
  16   0  -6      545.09      526.32     15.79 o 
  18   0  -6       81.00       77.20      4.83 o 
 -11   1  -6        8.01        7.45      1.26 o 
  -9   1  -6       72.28       66.18      2.08 o 
  -7   1  -6      515.68      554.81     14.91 o 
  -5   1  -6      315.44      291.41      4.57 o 
  -3   1  -6      615.39      519.18      7.92 o 
  -1   1  -6     6970.99     6407.31    117.78 o 
   1   1  -6      445.25      426.55      8.20 o 
   3   1  -6     1935.80     2109.14     31.61 o 
   5   1  -6      258.48      300.80      3.28 o 
   7   1  -6      474.43      378.16      5.35 o 
   9   1  -6      168.61      176.09      4.11 o 
  11   1  -6      148.86      118.88      2.48 o 
  13   1  -6      561.12      530.37      6.54 o 
  15   1  -6       10.06        6.15      0.55 o 
  17   1  -6      236.68      227.72     10.89 o 
 -12   2  -6        0.44        0.97      0.45 o 
 -10   2  -6       11.72       11.41      0.92 o 
  -8   2  -6        0.77        2.03      0.47 o 
  -6   2  -6      175.79      192.69      2.90 o 
  -4   2  -6        8.62        6.24      0.33 o 
  -2   2  -6     1917.83     1694.22     37.28 o 
   0   2  -6     1015.46      997.79     31.16 o 
   2   2  -6     1086.76     1111.41     19.02 o 
   4   2  -6       23.19       25.19      0.80 o 
   8   2  -6     3690.27     4241.43     78.41 o 
  10   2  -6      756.44      826.96     10.17 o 
  12   2  -6      449.92      445.75      5.98 o 
  14   2  -6      190.97      187.01      4.17 o 
  16   2  -6        7.67        9.29      0.81 o 
  18   2  -6       51.61       37.08      3.07 o 
 -11   3  -6        3.18        1.95      0.62 o 
  -9   3  -6      184.02      196.16      7.64 o 
  -7   3  -6       88.19       88.39      2.79 o 
  -5   3  -6      324.49      314.44      6.93 o 
  -3   3  -6       99.30      119.04      3.06 o 
  -1   3  -6       95.35      100.88      3.11 o 
   1   3  -6     2094.75     2061.91     39.38 o 
   3   3  -6      117.25      138.78      3.31 o 
   5   3  -6     6800.27     6919.09     22.33 o 
   7   3  -6      173.72      137.74      4.83 o 
   9   3  -6      320.00      388.40     15.61 o 
  11   3  -6     1176.32     1060.40      9.26 o 
  13   3  -6     1229.68     1190.41     12.59 o 
  15   3  -6      168.93      186.52      1.77 o 
  17   3  -6      300.66      281.52     10.41 o 
 -12   4  -6        0.79        0.50      0.24 o 
 -10   4  -6        7.52        6.90      0.73 o 
  -8   4  -6       74.67       74.56      2.47 o 
  -6   4  -6      177.66      185.30      2.76 o 
  -4   4  -6      126.52      109.97      2.72 o 
  -2   4  -6     1210.45     1086.13     38.00 o 
   0   4  -6    10388.17    10649.64    244.37 o 
   2   4  -6     1186.03     1198.37     23.63 o 
   4   4  -6     2189.97     2239.71     34.06 o 
   6   4  -6     4256.52     4387.82     24.79 o 
   8   4  -6      395.68      496.61     10.18 o 
  10   4  -6      402.07      392.39      4.56 o 
  12   4  -6      397.62      346.84      2.91 o 
  14   4  -6     2239.36     2060.70     19.33 o 
  16   4  -6       64.78       70.65      2.76 o 
  18   4  -6      105.88       98.33      4.19 o 
 -11   5  -6       20.95       20.30      0.96 o 
  -9   5  -6      244.25      266.73     10.09 o 
  -7   5  -6       56.20       51.56      2.11 o 
  -5   5  -6      223.46      209.71      4.01 o 
  -3   5  -6      112.31      100.32      2.23 o 
  -1   5  -6     6856.85     7249.16    172.21 o 
   1   5  -6      136.88      146.53      4.10 o 
   3   5  -6      162.35      180.78      3.32 o 
   5   5  -6      190.77      160.55      4.05 o 
   7   5  -6      584.83      659.10      8.91 o 
   9   5  -6      370.51      486.33     13.40 o 
  11   5  -6      121.61      142.85      2.40 o 
  13   5  -6     1215.83     1091.16     18.93 o 
  15   5  -6       18.58       10.70      0.85 o 
  17   5  -6        8.12        5.07      1.66 o 
 -10   6  -6        6.42        5.25      0.51 o 
  -8   6  -6      421.54      442.07     12.57 o 
  -6   6  -6      197.10      180.62      7.20 o 
  -4   6  -6       23.91       24.13      0.96 o 
  -2   6  -6      155.23      190.17      5.03 o 
   0   6  -6      221.06      215.53      6.82 o 
   2   6  -6     1275.81     1221.23     16.41 o 
   4   6  -6      594.41      728.23     10.77 o 
   6   6  -6     2630.26     2891.37     25.03 o 
   8   6  -6       32.27       31.71      1.91 o 
  10   6  -6       23.38       25.44      0.67 o 
  12   6  -6     1890.71     1710.36     17.84 o 
  14   6  -6      486.53      389.05      6.34 o 
  16   6  -6      107.41       82.87      2.61 o 
  18   6  -6       39.30       26.27      1.90 o 
 -11   7  -6        7.57        6.27      1.03 o 
  -9   7  -6        3.13        3.30      0.40 o 
  -7   7  -6      124.12      136.66      3.25 o 
  -5   7  -6      168.09      164.92      7.72 o 
  -3   7  -6        7.73        6.30      0.59 o 
  -1   7  -6     3892.73     4015.17     56.09 o 
   1   7  -6      261.64      310.52     10.78 o 
   3   7  -6     2801.39     2755.24     77.76 o 
   5   7  -6     3033.36     2995.71    163.71 o 
   7   7  -6      520.45      584.49     21.85 o 
   9   7  -6     1065.92     1065.02     18.04 o 
  11   7  -6      159.21      158.28      1.78 o 
  13   7  -6      345.34      286.05      5.43 o 
  15   7  -6      765.02      738.59     20.16 o 
 -10   8  -6      177.88      170.54      3.30 o 
  -8   8  -6       28.00       22.57      1.24 o 
  -6   8  -6        2.22        3.94      1.44 o 
  -4   8  -6      204.68      211.42      3.56 o 
  -2   8  -6        6.42        9.29      0.66 o 
   0   8  -6        8.03        6.57      0.62 o 
   2   8  -6     3463.51     3524.92     38.70 o 
   4   8  -6      412.54      354.38     16.04 o 
   6   8  -6       86.80       86.83      2.83 o 
   8   8  -6       41.03       30.33      1.70 o 
  10   8  -6       61.64       55.99      1.43 o 
  12   8  -6      459.66      440.53      6.97 o 
  14   8  -6      230.67      177.36      4.66 o 
  16   8  -6        5.60        3.43      0.48 o 
 -11   9  -6       85.01       78.58      4.31 o 
  -9   9  -6        1.29        0.55      0.43 o 
  -7   9  -6      255.28      229.01      6.52 o 
  -5   9  -6       17.58       20.18      1.82 o 
  -3   9  -6     1879.42     1668.74     30.34 o 
  -1   9  -6      366.15      393.81      8.37 o 
   1   9  -6     3810.16     3694.83     57.77 o 
   3   9  -6      439.69      399.08     12.55 o 
   5   9  -6      356.15      385.77      9.35 o 
   7   9  -6       23.73       16.22      0.82 o 
   9   9  -6     1277.33     1368.96     12.30 o 
  11   9  -6     1039.25      962.40     13.96 o 
  13   9  -6       17.35       15.71      1.09 o 
  15   9  -6        1.71        1.35      0.32 o 
  17   9  -6       90.01       75.09      4.41 o 
 -10  10  -6      131.96      130.48     11.18 o 
  -8  10  -6      211.37      235.25      5.25 o 
  -6  10  -6      137.75      147.07      3.30 o 
  -4  10  -6      105.25      105.80      3.71 o 
  -2  10  -6      273.78      277.05      9.93 o 
   0  10  -6        4.27        2.63      0.38 o 
   2  10  -6      153.32      136.18      3.12 o 
   4  10  -6     2336.60     2049.89     34.83 o 
   6  10  -6        3.42        2.66      0.38 o 
   8  10  -6        7.52       11.37      0.71 o 
  10  10  -6      324.48      300.56      7.30 o 
  12  10  -6      494.16      471.37     10.07 o 
  14  10  -6      560.58      562.98     16.59 o 
  16  10  -6      137.13      145.16      3.35 o 
  -9  11  -6       26.23       25.00      2.23 o 
  -7  11  -6        0.39        1.70      0.62 o 
  -5  11  -6        2.56        1.42      0.52 o 
  -3  11  -6       21.32       30.43      1.65 o 
  -1  11  -6      154.45      133.09      2.87 o 
   1  11  -6     1378.60     1351.32     11.15 o 
   3  11  -6      204.42      209.96      5.18 o 
   5  11  -6     1196.65     1139.48     24.25 o 
   7  11  -6      287.42      289.23      5.56 o 
   9  11  -6       25.89       18.40      0.89 o 
  11  11  -6      923.41      821.51     16.61 o 
  13  11  -6        4.30        1.31      0.90 o 
  15  11  -6      158.97      156.08      3.79 o 
 -10  12  -6        0.85        0.58      0.89 o 
  -8  12  -6       53.43       28.88      6.70 o 
  -6  12  -6        9.98        9.43      0.83 o 
  -4  12  -6      283.41      287.47     11.20 o 
  -2  12  -6       38.82       34.69      1.49 o 
   0  12  -6     1563.45     1417.85     24.93 o 
   2  12  -6       10.24        8.66      0.58 o 
   4  12  -6     5926.71     5959.00     89.40 o 
   6  12  -6      448.18      471.88      9.31 o 
   8  12  -6      176.42      162.28      4.59 o 
  10  12  -6      626.56      656.59      6.45 o 
  12  12  -6      187.64      166.99      2.72 o 
  14  12  -6       43.54       36.71      1.64 o 
  16  12  -6       53.70       41.34      3.32 o 
  -9  13  -6        0.58        1.30      0.94 o 
  -7  13  -6        1.23        3.70      1.63 o 
  -5  13  -6       49.88       42.84      1.68 o 
  -3  13  -6     1095.27     1069.55     25.65 o 
  -1  13  -6      270.53      301.51      8.36 o 
   1  13  -6     2456.07     2542.98     29.03 o 
   3  13  -6      262.59      273.07      5.60 o 
   5  13  -6     2084.99     2150.31     37.95 o 
   7  13  -6     3624.74     3455.51     62.15 o 
   9  13  -6       87.11       95.39      2.79 o 
  11  13  -6     1738.13     1641.06     22.57 o 
  13  13  -6       71.76       74.51      2.84 o 
  15  13  -6        4.03        1.72      0.49 o 
  -8  14  -6       17.80       21.50      2.15 o 
  -6  14  -6       23.18       27.57      1.87 o 
  -4  14  -6        5.57        6.18      0.73 o 
  -2  14  -6      995.71      999.39     22.35 o 
   0  14  -6     1221.34     1398.83     31.10 o 
   2  14  -6       38.78       29.23      2.34 o 
   4  14  -6     4362.92     4418.29    142.51 o 
   6  14  -6       23.47       22.20      1.08 o 
   8  14  -6     1737.82     1918.66     30.91 o 
  10  14  -6      539.33      539.88      9.16 o 
  12  14  -6      166.04      130.65      4.32 o 
  14  14  -6      106.29      110.12      6.51 o 
  -7  15  -6        6.00        3.22      0.81 o 
  -5  15  -6       22.92       26.47      1.62 o 
  -3  15  -6      146.88      141.69      6.25 o 
  -1  15  -6       11.94       13.18      0.91 o 
   1  15  -6       68.41       72.21      2.50 o 
   3  15  -6      201.65      186.13      5.52 o 
   5  15  -6     3272.70     3731.73    104.33 o 
   7  15  -6       95.89       90.29      3.00 o 
   9  15  -6       30.97       38.35      2.18 o 
  11  15  -6        4.86        1.99      0.49 o 
  13  15  -6       28.72       24.60      2.90 o 
  -6  16  -6        9.64        7.60      2.02 o 
  -4  16  -6      197.65      206.97      5.13 o 
  -2  16  -6      104.19       77.33      3.09 o 
   0  16  -6       71.55       71.21      2.37 o 
   2  16  -6       81.17       77.18      2.72 o 
   4  16  -6      981.59     1098.48     17.36 o 
   6  16  -6      125.77      128.62      3.30 o 
   8  16  -6      332.41      345.45      7.70 o 
  10  16  -6        5.49        2.36      0.34 o 
  12  16  -6       22.87       17.72      1.46 o 
  14  16  -6       64.75       49.33      3.76 o 
  -5  17  -6       14.72        6.61      6.68 o 
  -3  17  -6       19.36       21.11      1.47 o 
  -1  17  -6       24.89       25.33      4.49 o 
   1  17  -6      437.77      487.44     33.63 o 
   3  17  -6       80.51       91.44      3.39 o 
   5  17  -6       21.56       13.73      1.06 o 
   7  17  -6       18.60       14.79      0.84 o 
   9  17  -6        1.72        1.63      0.50 o 
  11  17  -6       76.76       72.26      2.39 o 
  13  17  -6       14.85       18.51      2.24 o 
  -4  18  -6      195.67      178.22      7.63 o 
  -2  18  -6       81.44       72.59      2.95 o 
   0  18  -6       81.41       79.13      6.90 o 
   2  18  -6        2.90        3.11      0.72 o 
   4  18  -6      364.29      378.65     11.93 o 
   6  18  -6      185.61      165.49      4.08 o 
   8  18  -6       75.44       83.66      2.79 o 
  10  18  -6      102.96      105.84      3.87 o 
  12  18  -6      226.83      215.83      9.70 o 
  -3  19  -6      115.03      108.94      5.47 o 
  -1  19  -6        5.70        5.20      0.73 o 
   1  19  -6       34.52       32.55      3.19 o 
   3  19  -6      136.02      160.78      4.56 o 
   5  19  -6      370.10      347.81      8.15 o 
   7  19  -6       49.36       49.61      2.43 o 
   9  19  -6      177.80      156.95      4.65 o 
  11  19  -6       46.62       42.31      4.56 o 
  -2  20  -6      197.11      163.62      7.67 o 
   0  20  -6       12.88       11.19      1.32 o 
   2  20  -6        7.09        6.51      0.70 o 
   4  20  -6       55.61       44.70      2.90 o 
   6  20  -6        0.69        0.77      0.28 o 
   8  20  -6      205.04      173.61     22.66 o 
  -1  21  -6       28.28       22.81      2.70 o 
   1  21  -6        2.54        1.75      0.43 o 
   3  21  -6       33.05       16.11      2.52 o 
   5  21  -6       27.84       22.35      2.66 o 
 -13   1  -5        0.17        0.54      0.26 o 
 -11   1  -5       14.81       19.75      2.78 o 
  -9   1  -5        1.53        0.94      0.55 o 
  -7   1  -5      160.32      159.73      3.20 o 
  -5   1  -5       12.55       13.56      0.56 o 
  -3   1  -5       67.59       45.48      1.59 o 
  -1   1  -5      882.91      867.13     13.42 o 
   1   1  -5     1017.95      883.39     10.47 o 
   3   1  -5       81.22       74.81      2.78 o 
   5   1  -5     2238.79     2226.58     14.59 o 
   7   1  -5     5124.24     5137.44     34.13 o 
   9   1  -5     4049.68     3759.33     27.91 o 
  11   1  -5     1252.55     1207.85     15.97 o 
  13   1  -5       14.50        9.25      0.58 o 
  15   1  -5      120.63      128.65      3.78 o 
  17   1  -5        1.42        0.86      0.79 o 
 -12   2  -5       26.10       29.86      1.67 o 
 -10   2  -5        2.12        2.72      0.55 o 
  -8   2  -5      349.13      293.67     12.94 o 
  -6   2  -5       18.59       30.03      0.92 o 
  -4   2  -5       12.45       14.54      2.29 o 
  -2   2  -5        7.24        4.78      0.69 o 
   0   2  -5    12994.06    11604.28     58.64 o 
   2   2  -5    15823.53    15105.91    134.17 o 
   4   2  -5        4.97        4.72      0.63 o 
   6   2  -5     3798.64     3856.68     33.47 o 
   8   2  -5       13.66       12.26      0.85 o 
  10   2  -5     1597.66     1261.66     18.48 o 
  12   2  -5     8905.62     7912.90    230.75 o 
  14   2  -5      847.54      801.54     14.11 o 
  16   2  -5       10.07        9.26      1.05 o 
  18   2  -5        3.61        2.47      0.67 o 
 -13   3  -5        2.19        0.92      0.41 o 
 -11   3  -5       10.95       11.99      0.99 o 
  -9   3  -5      191.59      201.87      4.60 o 
  -7   3  -5        1.91        1.05      0.30 o 
  -5   3  -5       67.30       41.68      1.11 o 
  -3   3  -5      492.30      414.38      9.05 o 
  -1   3  -5     4490.66     4864.03     73.20 o 
   1   3  -5      297.89      377.75      8.32 o 
   3   3  -5     2090.56     2053.44     26.32 o 
   5   3  -5     5639.81     5405.27    104.70 o 
   7   3  -5     3457.29     3708.30     43.21 o 
   9   3  -5     2446.60     2654.40     30.02 o 
  11   3  -5        5.39        5.77      0.67 o 
  13   3  -5     2068.21     1961.17     28.17 o 
  15   3  -5       68.88       68.04      2.20 o 
  17   3  -5        6.85        4.87      0.84 o 
 -12   4  -5        3.35        2.45      0.45 o 
 -10   4  -5        6.59        8.71      0.88 o 
  -8   4  -5      139.84      143.31      4.20 o 
  -6   4  -5      170.02      171.27      2.71 o 
  -4   4  -5     1910.31     1668.74     48.33 o 
  -2   4  -5      540.00      505.59      5.73 o 
   0   4  -5      786.47      668.37     16.12 o 
   2   4  -5      289.93      249.88      2.86 o 
   4   4  -5      621.57      674.45      7.60 o 
   6   4  -5      509.52      692.77     16.32 o 
   8   4  -5      173.83      158.73      4.61 o 
  10   4  -5      160.80      145.54      2.73 o 
  12   4  -5      780.93      648.38      5.79 o 
  14   4  -5       14.07       13.79      0.84 o 
  16   4  -5        1.98        1.63      0.72 o 
  18   4  -5        0.46        0.61      0.44 o 
 -13   5  -5        1.60        1.38      0.43 o 
 -11   5  -5       16.11       26.14      1.71 o 
  -9   5  -5      214.04      212.82      5.27 o 
  -7   5  -5       22.15       16.75      1.21 o 
  -5   5  -5        1.04        1.68      0.29 o 
  -3   5  -5      370.77      277.24      8.42 o 
  -1   5  -5     5510.55     5719.25     60.84 o 
   1   5  -5     1945.79     2021.57     41.87 o 
   3   5  -5     4328.68     4480.61     40.56 o 
   5   5  -5     1365.74     1370.28     17.87 o 
   7   5  -5      765.61      722.68      9.87 o 
   9   5  -5     2299.81     2249.74     58.27 o 
  11   5  -5     1617.12     1516.67      9.07 o 
  13   5  -5     1604.24     1654.43     34.07 o 
  15   5  -5       43.18       33.24      1.21 o 
  17   5  -5        6.10        5.21      0.60 o 
 -12   6  -5        5.47        2.59      0.68 o 
 -10   6  -5        2.32        3.04      0.45 o 
  -8   6  -5      122.85      149.17      4.85 o 
  -6   6  -5       29.05       32.70      2.11 o 
  -4   6  -5      101.01      106.30      3.59 o 
  -2   6  -5      397.26      397.96     11.58 o 
   0   6  -5     3920.41     3725.12    133.05 o 
   2   6  -5     1257.81     1190.76     17.69 o 
   4   6  -5     1220.96     1275.86     48.16 o 
   6   6  -5      175.58      165.30      4.24 o 
   8   6  -5      870.02     1001.53     18.51 o 
  10   6  -5      814.80      798.84      7.12 o 
  12   6  -5      706.75      692.17      6.73 o 
  14   6  -5      285.02      263.03      5.32 o 
  16   6  -5       29.15       24.12      1.50 o 
  18   6  -5       18.27       13.94      2.16 o 
 -11   7  -5      169.34      184.28      8.33 o 
  -9   7  -5      255.57      271.66      6.44 o 
  -7   7  -5      163.61      149.65      2.62 o 
  -5   7  -5       71.34       94.14      1.73 o 
  -3   7  -5       95.92       78.99      1.76 o 
  -1   7  -5     3301.75     3445.25     36.34 o 
   1   7  -5     1707.80     1812.70     23.13 o 
   3   7  -5      375.38      386.95     15.49 o 
   5   7  -5       16.22       17.72      2.23 o 
   7   7  -5      612.73      708.58     25.08 o 
   9   7  -5      148.60      129.03      2.69 o 
  11   7  -5       27.06       35.21      1.55 o 
  13   7  -5     1127.80     1001.69     17.42 o 
  15   7  -5      183.89      160.86      5.54 o 
  17   7  -5        4.58        1.76      0.52 o 
 -12   8  -5        2.26        1.50      1.01 o 
 -10   8  -5        1.38        0.70      0.37 o 
  -8   8  -5      328.11      339.41      8.23 o 
  -6   8  -5        0.90        1.46      0.31 o 
  -4   8  -5     1476.14     1371.34     32.23 o 
  -2   8  -5      148.25      127.22      3.29 o 
   0   8  -5       64.11       61.58      3.10 o 
   2   8  -5     6896.72     6692.10    122.92 o 
   4   8  -5       10.36        8.22      0.60 o 
   6   8  -5      887.58      757.40     19.23 o 
   8   8  -5      291.60      253.11      4.88 o 
  10   8  -5      390.88      352.93      5.02 o 
  12   8  -5      461.67      454.65      7.01 o 
  14   8  -5      142.90       98.71      3.28 o 
  16   8  -5      123.59      125.37      4.03 o 
 -11   9  -5       40.29       39.17      2.75 o 
  -9   9  -5      207.98      194.01      4.10 o 
  -7   9  -5      382.18      363.39     12.54 o 
  -5   9  -5        2.13        1.93      0.39 o 
  -3   9  -5       47.57       31.67      1.54 o 
  -1   9  -5     5370.61     5158.98    120.93 o 
   1   9  -5      100.11       98.18      3.11 o 
   3   9  -5       11.66        9.83      1.81 o 
   5   9  -5       24.32       18.10      1.38 o 
   7   9  -5      396.27      382.74      7.46 o 
   9   9  -5     2664.47     2596.97     19.73 o 
  11   9  -5      316.54      286.15      5.97 o 
  13   9  -5      622.70      629.64      6.37 o 
  15   9  -5        0.95        1.03      0.44 o 
  17   9  -5       25.01       21.53      1.22 o 
 -10  10  -5       64.99       60.71      2.11 o 
  -8  10  -5      769.86      817.96     13.27 o 
  -6  10  -5      844.87      800.93      8.77 o 
  -4  10  -5       14.66       10.84      1.21 o 
  -2  10  -5       34.53       26.85      0.84 o 
   0  10  -5     1101.53     1143.66     12.53 o 
   2  10  -5     1589.24     1488.84     37.23 o 
   4  10  -5      296.95      344.12      6.67 o 
   6  10  -5      342.19      352.39      4.81 o 
   8  10  -5       62.04       52.25      1.19 o 
  10  10  -5       11.84       11.41      0.75 o 
  12  10  -5      138.68      134.49      3.25 o 
  14  10  -5        4.68        5.51      0.67 o 
  16  10  -5        1.05        1.25      0.35 o 
 -11  11  -5       15.84       11.81      1.97 o 
  -9  11  -5       24.85       16.39      1.38 o 
  -7  11  -5      339.37      336.42     12.64 o 
  -5  11  -5       32.07       25.54      1.70 o 
  -3  11  -5      272.45      303.25      5.65 o 
  -1  11  -5        2.81        2.42      0.39 o 
   1  11  -5      343.76      363.94      7.34 o 
   3  11  -5      255.81      240.68      4.55 o 
   5  11  -5      182.62      203.89      4.31 o 
   7  11  -5     1945.12     1766.55     15.93 o 
   9  11  -5       15.97       15.53      0.93 o 
  11  11  -5       42.76       52.63      3.07 o 
  13  11  -5      325.00      312.14      6.15 o 
  15  11  -5      112.66       99.04      2.25 o 
 -10  12  -5       17.30       18.73      1.79 o 
  -8  12  -5        8.94        9.45      1.37 o 
  -6  12  -5      304.04      293.42      8.38 o 
  -4  12  -5      469.82      390.86     12.68 o 
  -2  12  -5        3.91        5.28      0.91 o 
   0  12  -5      445.68      446.70      5.90 o 
   2  12  -5       98.54       74.86      2.91 o 
   4  12  -5      405.15      346.67      6.27 o 
   6  12  -5      146.11      109.25      2.54 o 
   8  12  -5     1265.90     1301.71     12.02 o 
  10  12  -5     1813.29     1776.44     40.51 o 
  12  12  -5        5.99        3.36      1.28 o 
  14  12  -5       12.01       14.08      1.33 o 
  16  12  -5       82.29       84.15      7.14 o 
  -9  13  -5        7.44        5.12      0.93 o 
  -7  13  -5        3.69        2.16      1.65 o 
  -5  13  -5       43.96       50.40      2.25 o 
  -3  13  -5      253.20      229.67      7.32 o 
  -1  13  -5      144.78      130.05      3.36 o 
   1  13  -5        2.42        2.95      0.46 o 
   3  13  -5      775.38      750.62     14.30 o 
   5  13  -5     1606.40     1508.80     30.76 o 
   7  13  -5       15.48       11.42      0.69 o 
   9  13  -5       30.75       33.67      1.37 o 
  11  13  -5       16.11       16.75      1.09 o 
  13  13  -5       32.10       30.34      1.37 o 
  15  13  -5       17.61       19.86      2.30 o 
  -8  14  -5        4.25        4.07      0.97 o 
  -6  14  -5       20.33       22.27      1.54 o 
  -4  14  -5        4.40        4.31      0.58 o 
  -2  14  -5       85.83       64.74      4.07 o 
   0  14  -5      689.78      696.55     18.27 o 
   2  14  -5      192.13      186.22      4.32 o 
   4  14  -5     4084.06     3925.33    108.60 o 
   6  14  -5       64.40       72.90      2.22 o 
   8  14  -5       28.24       21.78      1.05 o 
  10  14  -5       27.40       32.14      1.49 o 
  12  14  -5      607.52      543.25     13.22 o 
  14  14  -5        0.97        0.66      0.26 o 
  -9  15  -5       13.28       12.66      4.04 o 
  -7  15  -5       32.88       35.40      2.54 o 
  -5  15  -5       28.79       26.77      2.22 o 
  -3  15  -5      743.48      730.18     13.90 o 
  -1  15  -5       82.19       87.37      3.79 o 
   1  15  -5      207.39      226.99      6.14 o 
   3  15  -5      760.55      742.77     13.44 o 
   5  15  -5     1631.37     1641.39     30.13 o 
   7  15  -5      508.93      541.26      9.22 o 
   9  15  -5      153.11      151.57      2.77 o 
  11  15  -5        1.43        1.33      0.50 o 
  13  15  -5       23.79       20.35      1.29 o 
  -8  16  -5        0.44        0.32      0.66 o 
  -6  16  -5        1.66       -0.70      2.61 o 
  -4  16  -5       99.45      116.41      5.03 o 
  -2  16  -5      122.52      125.63      4.26 o 
   0  16  -5        9.39        7.80      0.73 o 
   2  16  -5       27.74       26.03      1.68 o 
   4  16  -5       22.21       23.77      1.82 o 
   6  16  -5       45.11       38.81      1.75 o 
   8  16  -5       81.98       93.06      2.65 o 
  10  16  -5      142.97      145.25      3.33 o 
  12  16  -5       69.78       68.51      1.96 o 
  -7  17  -5        5.75       10.15      2.76 o 
  -5  17  -5      261.70      236.79     15.59 o 
  -3  17  -5      133.64      128.51     11.15 o 
  -1  17  -5      100.96      116.58      3.52 o 
   1  17  -5       41.69       52.46      2.85 o 
   3  17  -5      257.35      261.11      5.68 o 
   5  17  -5      218.51      229.28      4.93 o 
   7  17  -5       87.41       93.75      2.78 o 
   9  17  -5        3.48        4.07      0.49 o 
  11  17  -5        0.37        1.28      0.55 o 
  13  17  -5        0.16        1.42      0.59 o 
  -4  18  -5      717.96      735.90     35.70 o 
  -2  18  -5      136.89      111.55      6.40 o 
   0  18  -5        8.45       11.56      6.05 o 
   2  18  -5      183.84      186.11      6.16 o 
   4  18  -5       68.65       85.78      2.97 o 
   6  18  -5       62.33       84.33      3.07 o 
   8  18  -5       94.70       94.70      2.63 o 
  10  18  -5       34.20       34.56      1.53 o 
  12  18  -5       17.66       10.99      2.54 o 
  -5  19  -5      140.24      105.69      5.17 o 
  -3  19  -5       18.60       13.81      3.48 o 
  -1  19  -5       37.78       35.64      6.65 o 
   1  19  -5        1.01        1.17      0.79 o 
   3  19  -5      140.91      180.27     12.61 o 
   5  19  -5       95.87       89.48      3.15 o 
   7  19  -5       11.97       10.75      0.95 o 
   9  19  -5       68.45       55.18      2.63 o 
  11  19  -5        0.49        0.57      0.39 o 
  -2  20  -5       18.75       10.06      1.50 o 
   0  20  -5        2.88        1.27      0.82 o 
   2  20  -5        1.26        1.68      0.64 o 
   4  20  -5        5.75        6.61      0.81 o 
   6  20  -5        8.41        6.57      0.98 o 
   8  20  -5       73.83       73.89      3.01 o 
  -1  21  -5       35.81       37.71      1.97 o 
   1  21  -5        2.96        1.75      0.48 o 
   3  21  -5       22.16       19.50      1.56 o 
   5  21  -5      114.07       89.27      3.55 o 
   7  21  -5        1.72        0.79      0.69 o 
   2  22  -5        2.24        2.60      0.62 o 
   4  22  -5       38.05       36.85      3.80 o 
 -14   0  -4      140.67      110.74      5.15 o 
 -12   0  -4        9.98       12.21      2.56 o 
 -10   0  -4       10.93       13.38      1.34 o 
  -8   0  -4        1.65        1.59      0.50 o 
  -6   0  -4      332.35      278.22      6.86 o 
  -4   0  -4       11.89        8.22      0.81 o 
  -2   0  -4      686.15      684.90     16.08 o 
   2   0  -4    34006.82    31319.18   1291.32 o 
   4   0  -4    22960.89    21753.64     76.72 o 
   6   0  -4     5275.38     5344.60     21.49 o 
   8   0  -4    11915.70    12703.05    149.53 o 
  10   0  -4     1252.02     1288.48     16.18 o 
  12   0  -4      737.60      775.60     16.57 o 
  14   0  -4      356.57      373.93      7.40 o 
  16   0  -4       32.76       28.96      2.87 o 
  18   0  -4       96.99      110.38      5.34 o 
 -13   1  -4        0.18        1.15      0.36 o 
 -11   1  -4        0.53        0.90      2.05 o 
  -9   1  -4       73.45       67.87      2.40 o 
  -7   1  -4     3458.84     3417.65     20.82 o 
  -5   1  -4       15.84       12.40      0.77 o 
  -3   1  -4     2681.99     2708.20     34.77 o 
  -1   1  -4      612.86      509.35      5.88 o 
   1   1  -4    23959.16    24174.19    243.94 o 
   3   1  -4     1366.68     1267.28      9.65 o 
   5   1  -4     1464.63     1378.92     11.90 o 
   7   1  -4      699.31      629.49     17.15 o 
   9   1  -4      294.01      295.61     13.08 o 
  11   1  -4      126.63      117.11      2.83 o 
  13   1  -4     1507.52     1404.16     15.06 o 
  15   1  -4      101.36       78.57      2.76 o 
  17   1  -4      222.50      242.62      9.09 o 
 -14   2  -4       19.56       14.57      2.70 o 
 -12   2  -4       54.63       61.57      4.87 o 
 -10   2  -4       24.83       24.62      3.29 o 
  -8   2  -4      335.63      336.82      3.78 o 
  -6   2  -4      267.69      275.06      4.79 o 
  -4   2  -4      120.92      103.18      2.86 o 
  -2   2  -4     2322.61     2076.26     14.94 o 
   2   2  -4        4.11        4.78      0.52 o 
   4   2  -4     3284.68     3114.74      9.79 o 
   6   2  -4       42.51       51.31      1.89 o 
   8   2  -4      459.08      572.82     15.46 o 
  10   2  -4        4.36        4.83      1.57 o 
  12   2  -4      669.59      614.51      9.21 o 
  14   2  -4       59.10       39.18      1.55 o 
  16   2  -4       33.43       29.77      2.46 o 
  18   2  -4        0.38        0.01      0.52 o 
 -13   3  -4       10.34       13.66      0.93 o 
 -11   3  -4       21.34       23.46      1.71 o 
  -9   3  -4      139.63      141.37      5.25 o 
  -7   3  -4       17.92       14.75      1.06 o 
  -5   3  -4      333.54      335.31      7.43 o 
  -3   3  -4     3457.96     3618.06     16.99 o 
  -1   3  -4     2977.24     3121.38     89.48 o 
   1   3  -4     4379.73     4420.09     30.77 o 
   3   3  -4      710.66      561.37      6.99 o 
   5   3  -4    12413.88    12324.34    261.64 o 
   7   3  -4    32910.78    33345.42   1266.55 o 
   9   3  -4     2102.45     2189.81     37.63 o 
  11   3  -4       28.68       25.55      0.83 o 
  13   3  -4     1798.80     1849.21     33.89 o 
  15   3  -4      760.93      783.64      7.35 o 
  17   3  -4      183.07      174.68      4.21 o 
 -14   4  -4        0.68        0.78      0.62 o 
 -12   4  -4       96.83      104.13      6.23 o 
 -10   4  -4       25.67       24.22      1.61 o 
  -8   4  -4      314.63      289.55      5.28 o 
  -6   4  -4      208.15      220.12      2.90 o 
  -4   4  -4       53.70       40.92      5.35 o 
  -2   4  -4     1821.69     1932.16     30.21 o 
   0   4  -4    13831.92    15206.92    152.61 o 
   2   4  -4     1588.51     1496.51     24.97 o 
   4   4  -4     1709.01     1694.06     31.16 o 
   6   4  -4       34.44       21.32      1.07 o 
   8   4  -4     1044.65     1035.73     24.21 o 
  10   4  -4      578.89      643.14      8.69 o 
  12   4  -4        2.99        0.95      0.55 o 
  14   4  -4        5.26        4.37      0.78 o 
  16   4  -4       38.04       47.29      2.33 o 
  18   4  -4       20.13       25.91      1.95 o 
 -13   5  -4       52.75       50.76      2.10 o 
 -11   5  -4        0.65        1.25      0.56 o 
  -9   5  -4        8.90        8.24      0.66 o 
  -7   5  -4       78.71       65.11      1.30 o 
  -5   5  -4       11.19        8.74      0.51 o 
  -3   5  -4       83.07       77.99      5.01 o 
  -1   5  -4      185.32      197.59      5.87 o 
   1   5  -4      149.22      158.80      3.83 o 
   3   5  -4     1622.62     1778.85     21.11 o 
   5   5  -4      870.26      990.22     19.99 o 
   7   5  -4     1850.37     2045.25     43.31 o 
   9   5  -4      960.96     1091.67     32.76 o 
  11   5  -4      408.42      424.38      6.93 o 
  13   5  -4      115.34      115.88      3.48 o 
  15   5  -4      192.14      213.52      4.73 o 
  17   5  -4        5.04        3.34      0.79 o 
 -12   6  -4        2.25        2.25      0.55 o 
 -10   6  -4       80.87       83.05      2.81 o 
  -8   6  -4       10.30       11.40      0.73 o 
  -6   6  -4      624.47      585.77     13.37 o 
  -4   6  -4      380.96      338.71     15.67 o 
  -2   6  -4      554.02      504.97      5.55 o 
   0   6  -4      867.11     1020.45     34.87 o 
   2   6  -4     1881.64     1959.34     49.11 o 
   4   6  -4    28471.41    28687.51    944.28 o 
   6   6  -4     1778.11     2144.11     35.62 o 
   8   6  -4     2241.65     2151.41     39.38 o 
  10   6  -4      967.87      816.68      5.82 o 
  12   6  -4       53.50       46.03      1.94 o 
  14   6  -4      100.45       89.29      2.89 o 
  16   6  -4       82.87       77.56      3.60 o 
 -13   7  -4        7.74        8.72      1.57 o 
 -11   7  -4       47.42       43.26      1.69 o 
  -9   7  -4      930.49      982.29     10.58 o 
  -7   7  -4       23.50       16.67      0.73 o 
  -5   7  -4      127.84       92.04      3.10 o 
  -3   7  -4     2749.21     2866.21    120.15 o 
  -1   7  -4      135.51      130.86      7.29 o 
   1   7  -4      451.33      463.91     16.85 o 
   3   7  -4       34.57       40.39      2.40 o 
   5   7  -4     3619.62     3699.24     50.84 o 
   7   7  -4    14688.89    16750.08    799.01 o 
   9   7  -4      182.35      181.12      4.14 o 
  11   7  -4       21.32       20.95      0.99 o 
  13   7  -4      708.98      770.70      8.60 o 
  15   7  -4        2.40        2.09      0.69 o 
  17   7  -4      169.35      195.65      6.63 o 
 -12   8  -4        3.40        1.19      0.66 o 
 -10   8  -4       53.30       47.57      1.78 o 
  -8   8  -4      488.03      510.58     17.97 o 
  -6   8  -4       87.42       69.22      1.36 o 
  -4   8  -4     1068.90     1062.64     17.94 o 
  -2   8  -4      182.20      151.84      5.75 o 
   0   8  -4       63.16       34.59      1.44 o 
   2   8  -4      447.17      410.19      9.04 o 
   4   8  -4     1785.65     2030.54    119.12 o 
   6   8  -4     5375.73     6419.63    136.83 o 
   8   8  -4       12.03        6.42      0.60 o 
  10   8  -4      125.83      128.92      3.81 o 
  12   8  -4      464.39      489.57     10.08 o 
  14   8  -4      302.55      326.27      5.20 o 
  16   8  -4       23.01       28.90      1.39 o 
 -11   9  -4       13.51       10.72      1.02 o 
  -9   9  -4      157.72      169.01     10.19 o 
  -7   9  -4        3.66        6.81      0.56 o 
  -5   9  -4       65.27       67.82      2.69 o 
  -3   9  -4      137.33      139.47      4.07 o 
  -1   9  -4     3662.19     4486.15    130.08 o 
   1   9  -4     3186.92     3282.80     69.90 o 
   3   9  -4      297.29      336.17     27.73 o 
   5   9  -4     3347.88     3702.67     38.57 o 
   7   9  -4      253.97      317.69     10.01 o 
   9   9  -4     1121.06     1021.62     13.30 o 
  11   9  -4       20.06       20.00      1.19 o 
  13   9  -4       12.88        8.63      0.81 o 
  15   9  -4       26.46       28.30      1.90 o 
  17   9  -4        4.09        3.78      0.77 o 
 -12  10  -4        0.66        0.33      0.25 o 
 -10  10  -4       53.05       57.14      2.70 o 
  -8  10  -4     1594.64     1580.12     62.78 o 
  -6  10  -4       11.84       11.66      1.55 o 
  -4  10  -4      503.07      437.43      7.69 o 
  -2  10  -4       13.96       16.33      0.67 o 
   0  10  -4      733.12      870.76     33.69 o 
   2  10  -4       11.36        7.84      1.37 o 
   4  10  -4       34.99       19.18      1.49 o 
   6  10  -4     2623.09     2730.63     53.54 o 
   8  10  -4      145.53      136.34      2.71 o 
  10  10  -4     1049.90     1010.47     11.88 o 
  12  10  -4      325.05      342.17     15.78 o 
  14  10  -4        0.73        1.35      0.55 o 
  16  10  -4       28.36       29.74      2.09 o 
 -11  11  -4        0.88        0.61      0.62 o 
  -9  11  -4       14.68       10.39      1.00 o 
  -7  11  -4       23.72       17.14      1.44 o 
  -5  11  -4       80.84       65.22      2.19 o 
  -3  11  -4      142.94      130.05      3.66 o 
  -1  11  -4        5.95        6.57      0.45 o 
   1  11  -4     3291.95     3451.35     51.95 o 
   3  11  -4        3.01        3.63      0.85 o 
   5  11  -4     1183.20     1146.92     19.71 o 
   7  11  -4      287.97      279.85      2.49 o 
   9  11  -4     3547.15     3453.85     47.03 o 
  11  11  -4      113.73      108.13      4.14 o 
  13  11  -4       18.06       20.16      1.41 o 
  15  11  -4       21.67       20.67      1.13 o 
 -10  12  -4       14.69       17.32      3.37 o 
  -8  12  -4       22.72       16.67      1.89 o 
  -6  12  -4      312.02      341.19     11.74 o 
  -4  12  -4       30.03       31.49      1.68 o 
  -2  12  -4        4.29        6.28      0.51 o 
   0  12  -4     1104.15     1132.26     17.02 o 
   2  12  -4      388.29      374.21      6.16 o 
   4  12  -4     1412.73     1344.27     17.02 o 
   6  12  -4      142.02      133.96      3.48 o 
   8  12  -4     4108.16     3897.60     50.39 o 
  10  12  -4      254.21      300.63      7.96 o 
  12  12  -4      208.41      184.78      4.88 o 
  14  12  -4       25.90       25.26      1.53 o 
  16  12  -4        1.39        1.80      0.66 o 
 -11  13  -4       13.56       10.17      2.59 o 
  -9  13  -4       12.16       16.08      2.08 o 
  -7  13  -4        1.61        1.68      1.33 o 
  -5  13  -4      166.73      176.06     22.37 o 
  -3  13  -4       17.63       10.22      0.72 o 
  -1  13  -4      161.75      137.13      4.59 o 
   1  13  -4      966.01      892.17     11.27 o 
   3  13  -4     1165.28     1108.67     12.18 o 
   5  13  -4      320.54      290.12      4.73 o 
   7  13  -4      102.92       99.57      2.62 o 
   9  13  -4       88.72       67.38      3.16 o 
  11  13  -4        0.62        1.18      0.95 o 
  13  13  -4        0.40        0.26      0.61 o 
  15  13  -4      124.27      160.52      5.31 o 
 -10  14  -4       12.21       13.05      2.24 o 
  -8  14  -4        1.00        1.70      1.07 o 
  -6  14  -4       46.07       47.60      2.92 o 
  -4  14  -4       43.00       46.93      4.06 o 
  -2  14  -4      146.18      130.06      3.31 o 
   0  14  -4      551.28      582.27     10.77 o 
   2  14  -4      753.32      741.62      9.56 o 
   4  14  -4      104.00      112.63      2.38 o 
   6  14  -4      398.73      428.97     10.66 o 
   8  14  -4     1771.15     1830.12     33.22 o 
  10  14  -4       71.85       66.76      2.22 o 
  12  14  -4        2.65        1.50      0.52 o 
  14  14  -4       18.96       11.55      1.32 o 
  -9  15  -4        5.36        4.92      1.16 o 
  -7  15  -4       13.58       16.99      2.03 o 
  -5  15  -4      134.60      106.58      3.62 o 
  -3  15  -4       25.77       24.01      1.73 o 
  -1  15  -4      256.52      294.41      9.16 o 
   1  15  -4       15.55       15.64      1.04 o 
   3  15  -4       50.21       57.96      2.85 o 
   5  15  -4        7.81        6.21      0.83 o 
   7  15  -4       66.79       65.29      3.69 o 
   9  15  -4       11.22        8.62      1.10 o 
  11  15  -4       62.01       60.00      2.52 o 
  13  15  -4       47.52       56.33      2.99 o 
  -8  16  -4       86.42       77.01      3.55 o 
  -6  16  -4        6.41        4.63      0.97 o 
  -4  16  -4      182.82      178.31      9.86 o 
  -2  16  -4      316.20      366.08     10.39 o 
   0  16  -4        5.93        6.87      0.84 o 
   2  16  -4       35.93       38.49      3.59 o 
   4  16  -4      382.69      434.94     11.51 o 
   6  16  -4      304.26      356.15      5.94 o 
   8  16  -4       48.72       49.39      1.92 o 
  10  16  -4       13.75       17.69      1.68 o 
  12  16  -4        0.96        0.88      0.41 o 
  -7  17  -4        0.46        1.74      0.91 o 
  -5  17  -4       11.95       10.39      1.63 o 
  -3  17  -4        5.49        3.36      0.81 o 
  -1  17  -4      110.43      112.27      5.37 o 
   1  17  -4       26.73       27.82      2.72 o 
   3  17  -4      661.94      736.39     18.42 o 
   5  17  -4        5.80        4.53      0.76 o 
   7  17  -4      190.55      196.10      5.19 o 
   9  17  -4        1.23        0.84      0.63 o 
  11  17  -4       17.27       15.34      1.02 o 
  -6  18  -4       17.76       14.10      2.19 o 
  -4  18  -4       71.82       60.07      3.89 o 
  -2  18  -4        8.47        7.43      2.46 o 
   0  18  -4        4.24        3.23      1.29 o 
   2  18  -4       53.43       46.05      4.13 o 
   4  18  -4      159.76      191.97      5.17 o 
   6  18  -4      525.55      518.05      7.44 o 
   8  18  -4       46.10       46.87      2.12 o 
  10  18  -4       52.49       55.64      1.84 o 
  12  18  -4        2.74        2.51      0.86 o 
  -5  19  -4       48.85       37.32      4.38 o 
  -3  19  -4      196.29      205.07      7.76 o 
  -1  19  -4      388.44      390.92     19.49 o 
   1  19  -4       88.92      119.79     12.74 o 
   3  19  -4       35.26       37.39      1.94 o 
   5  19  -4       27.88       33.21      2.80 o 
   7  19  -4      431.28      437.73     11.38 o 
   9  19  -4        1.47        0.48      0.39 o 
  11  19  -4       15.69       11.59      1.69 o 
  -4  20  -4        0.36        1.87      0.79 o 
  -2  20  -4      156.63      118.57      5.46 o 
   0  20  -4       39.89       43.82     10.43 o 
   2  20  -4        0.65        1.90      0.83 o 
   4  20  -4      397.92      395.38     13.05 o 
   6  20  -4      127.59      118.54      3.32 o 
   8  20  -4        2.98        2.50      0.54 o 
  -3  21  -4       36.27       35.81      2.70 o 
  -1  21  -4        1.17        0.79      0.63 o 
   1  21  -4       43.43       51.06      1.79 o 
   3  21  -4       54.51       73.37      2.42 o 
   5  21  -4        8.17        5.63      0.86 o 
   7  21  -4        6.65        6.19      1.01 o 
   0  22  -4      135.10      117.07      2.77 o 
   2  22  -4      185.06      160.15      4.68 o 
   4  22  -4        1.38        1.33      0.41 o 
 -15   1  -3        6.07        2.89      1.23 o 
 -13   1  -3       22.73       21.28      1.73 o 
 -11   1  -3        5.54        5.37      1.66 o 
  -9   1  -3       16.00       11.05      0.69 o 
  -7   1  -3     2458.70     2505.21     48.77 o 
  -5   1  -3     1343.51     1328.06     13.66 o 
  -3   1  -3     3102.92     3278.05     37.47 o 
  -1   1  -3    27301.87    25067.07    398.16 o 
   1   1  -3      254.69      165.13      2.28 o 
   3   1  -3     7556.36     7221.28     29.38 o 
   5   1  -3     8927.84     8908.29     53.49 o 
   7   1  -3     7312.25     7705.59     67.23 o 
   9   1  -3       47.44       64.14      3.51 o 
  11   1  -3        4.10        3.15      0.48 o 
  13   1  -3       80.24       83.16      3.17 o 
  15   1  -3       61.65       74.82      2.95 o 
  17   1  -3       40.80       39.67      4.47 o 
 -14   2  -3        6.19        5.25      0.71 o 
 -12   2  -3       58.87       68.13      2.93 o 
 -10   2  -3      289.80      328.44     10.47 o 
  -8   2  -3        3.53        5.47      2.10 o 
  -6   2  -3      195.06      202.68      5.06 o 
  -4   2  -3      153.64      132.92      4.68 o 
  -2   2  -3      147.90      157.09      3.85 o 
   2   2  -3    24899.71    23878.43     69.42 o 
   4   2  -3     1912.86     1670.10     27.23 o 
   6   2  -3        3.45        3.85      0.87 o 
   8   2  -3     2188.02     2363.97     30.29 o 
  10   2  -3      893.36      816.67      8.93 o 
  12   2  -3     1222.77     1206.60     13.76 o 
  14   2  -3      183.03      163.34      4.33 o 
  16   2  -3       50.51       55.25      2.61 o 
  18   2  -3       73.33       71.15      2.53 o 
 -13   3  -3       13.94       13.57      1.93 o 
 -11   3  -3      127.42      125.77      4.13 o 
  -9   3  -3        1.75        3.11      0.68 o 
  -7   3  -3     3438.47     3497.45     28.20 o 
  -5   3  -3       24.66       29.62      1.28 o 
  -3   3  -3     1100.08     1195.13     18.05 o 
  -1   3  -3     7920.90     7595.00     75.54 o 
   1   3  -3     1942.81     1826.66     10.03 o 
   3   3  -3     2716.07     2479.14     25.36 o 
   5   3  -3      644.63      662.00      8.35 o 
   7   3  -3    11324.68    12108.58     64.13 o 
   9   3  -3        9.77       11.58      1.40 o 
  11   3  -3      380.82      363.16      6.03 o 
  13   3  -3      158.87      153.88      4.27 o 
  15   3  -3        3.86        5.77      0.84 o 
  17   3  -3        3.29        3.78      0.74 o 
 -14   4  -3        6.31        3.88      0.74 o 
 -12   4  -3       60.02       66.61      3.78 o 
 -10   4  -3        0.86       -0.15      0.48 o 
  -8   4  -3      800.56      823.26     14.08 o 
  -6   4  -3     1021.76      937.52     20.92 o 
  -4   4  -3     1431.49     1353.68     12.22 o 
  -2   4  -3      702.58      663.93     16.41 o 
   0   4  -3     7004.09     6774.45     41.07 o 
   2   4  -3    10286.01     9421.43    108.89 o 
   4   4  -3      105.92      127.09      4.09 o 
   6   4  -3     2019.60     2251.31     31.08 o 
   8   4  -3        1.76        1.24      1.09 o 
  10   4  -3      461.76      431.64      3.69 o 
  12   4  -3     1036.18     1013.48     10.01 o 
  14   4  -3       11.57        6.08      0.77 o 
  16   4  -3       37.76       32.30      2.26 o 
  18   4  -3       17.79        8.58      3.39 o 
 -13   5  -3       42.68       50.32      2.24 o 
 -11   5  -3      111.55      111.23      4.51 o 
  -9   5  -3      175.51      184.65      3.91 o 
  -7   5  -3       29.92       29.82      1.45 o 
  -5   5  -3      645.57      567.17      8.62 o 
  -3   5  -3     1934.45     2084.12     44.96 o 
  -1   5  -3     7326.77     7254.25     27.98 o 
   1   5  -3     1799.44     1864.08     23.83 o 
   3   5  -3     3129.37     3139.65     17.83 o 
   5   5  -3     3557.35     3393.16     20.29 o 
   7   5  -3     1191.17     1417.46     38.44 o 
   9   5  -3      837.16      707.23     22.71 o 
  11   5  -3      577.08      532.37      7.14 o 
  13   5  -3      143.26      159.75      9.15 o 
  15   5  -3      375.35      398.87      8.80 o 
  17   5  -3       28.05       22.66      1.81 o 
 -14   6  -3        0.86        0.35      0.35 o 
 -12   6  -3       42.81       38.30      2.65 o 
 -10   6  -3      315.37      348.68     15.54 o 
  -8   6  -3       50.09       42.51      1.24 o 
  -6   6  -3      405.33      390.68      8.29 o 
  -4   6  -3       27.14       22.53      1.16 o 
  -2   6  -3     4012.70     4320.79     33.82 o 
   0   6  -3      710.96      863.13     19.25 o 
   2   6  -3    10856.46    10474.93     99.34 o 
   4   6  -3     1439.18     1580.65     10.69 o 
   6   6  -3     4288.67     4848.61     43.89 o 
   8   6  -3       63.77       59.88      2.46 o 
  10   6  -3     1141.04     1050.90     16.55 o 
  12   6  -3      667.87      672.38     13.90 o 
  14   6  -3       91.17      110.60      4.31 o 
  16   6  -3       15.34       19.48      2.71 o 
 -13   7  -3      133.10      153.95      5.24 o 
 -11   7  -3      328.18      332.39      9.01 o 
  -9   7  -3      883.65      911.88     27.26 o 
  -7   7  -3      357.67      326.56      4.26 o 
  -5   7  -3      306.51      292.74      8.01 o 
  -3   7  -3     4203.72     4043.85     87.79 o 
  -1   7  -3     9915.47    10540.97     92.22 o 
   1   7  -3     1988.03     1932.94     29.39 o 
   3   7  -3     1783.30     1885.38     16.39 o 
   5   7  -3      133.89      178.67      7.73 o 
   7   7  -3      196.85      208.34      5.90 o 
   9   7  -3      230.68      198.68      6.18 o 
  11   7  -3      129.52      102.72      3.81 o 
  13   7  -3      975.04      990.37     10.93 o 
  15   7  -3        0.49        0.99      0.45 o 
  17   7  -3       30.18       27.21      1.72 o 
 -12   8  -3       10.32       11.15      1.23 o 
 -10   8  -3       95.13       98.75      4.61 o 
  -8   8  -3     3538.27     3325.25     72.55 o 
  -6   8  -3        5.31        4.31      0.33 o 
  -4   8  -3     2036.24     2100.49     52.28 o 
  -2   8  -3      583.77      692.87     22.43 o 
   0   8  -3       85.47       69.58      3.63 o 
   2   8  -3      742.48      772.87     21.15 o 
   4   8  -3     1845.65     1599.44     33.28 o 
   6   8  -3     1294.02     1629.02     75.42 o 
   8   8  -3      145.83      134.05      3.14 o 
  10   8  -3       11.34       10.85      0.69 o 
  12   8  -3     1183.44     1182.53     13.61 o 
  14   8  -3        5.22        2.34      0.64 o 
  16   8  -3       75.12       79.89      2.23 o 
 -13   9  -3        6.43        6.52      1.77 o 
 -11   9  -3       75.96       73.17      3.32 o 
  -9   9  -3       23.73       24.11      1.95 o 
  -7   9  -3       27.36       21.58      1.34 o 
  -5   9  -3       13.42        9.22      0.52 o 
  -3   9  -3      598.59      551.93     16.71 o 
  -1   9  -3     6148.81     7022.68    150.46 o 
   1   9  -3     2666.90     2937.53     27.58 o 
   3   9  -3      193.78      193.18      5.47 o 
   5   9  -3     2221.92     2378.50     49.51 o 
   7   9  -3      250.06      216.87      6.13 o 
   9   9  -3      867.57      859.29     15.58 o 
  11   9  -3      208.59      182.53      4.53 o 
  13   9  -3      270.56      264.94      6.48 o 
  15   9  -3      111.94      124.09      4.42 o 
 -12  10  -3        1.85        1.28      0.51 o 
 -10  10  -3       61.38       54.50      2.95 o 
  -8  10  -3      820.08      860.23     59.84 o 
  -6  10  -3      537.78      508.29     16.62 o 
  -4  10  -3      131.33      126.07      3.70 o 
  -2  10  -3      564.88      568.40     13.68 o 
   0  10  -3       23.77       26.01      2.11 o 
   2  10  -3     1619.80     1807.25     40.00 o 
   4  10  -3      440.16      486.04     29.96 o 
   6  10  -3      199.59      194.09      4.04 o 
   8  10  -3       95.56       85.57      2.14 o 
  10  10  -3      290.41      333.60      5.64 o 
  12  10  -3       12.59       13.49      0.99 o 
  14  10  -3       27.39       20.83      1.33 o 
  16  10  -3       29.51       27.47      2.02 o 
 -13  11  -3       74.16       64.50      7.09 o 
 -11  11  -3       97.37      102.98      3.33 o 
  -9  11  -3       10.74       10.25      1.00 o 
  -7  11  -3        0.47        0.50      0.53 o 
  -5  11  -3       73.56       74.25      2.36 o 
  -3  11  -3        6.80        5.47      0.55 o 
  -1  11  -3     1345.36     1331.69     28.11 o 
   1  11  -3     1747.49     1964.07     27.25 o 
   3  11  -3      145.92      202.14      8.00 o 
   5  11  -3      977.42      938.23     10.71 o 
   7  11  -3      795.02      760.42     13.43 o 
   9  11  -3      489.99      589.87     11.12 o 
  11  11  -3      590.67      581.82     12.32 o 
  13  11  -3      114.95      107.99      4.64 o 
  15  11  -3       45.83       39.68      2.80 o 
 -12  12  -3        1.25        1.06      0.63 o 
 -10  12  -3       25.91       19.50      1.25 o 
  -8  12  -3      368.06      402.33      7.47 o 
  -6  12  -3        1.10        3.07      0.64 o 
  -4  12  -3      173.02      178.52      2.99 o 
  -2  12  -3      142.15      123.07      5.46 o 
   0  12  -3      381.47      383.86      7.03 o 
   2  12  -3     3235.49     2924.52     52.56 o 
   4  12  -3     1285.97     1266.78     21.21 o 
   6  12  -3      359.52      364.15      6.87 o 
   8  12  -3     1098.55     1163.38     13.94 o 
  10  12  -3      119.84      112.86      4.24 o 
  12  12  -3       73.01       83.46      3.13 o 
  14  12  -3      123.36      122.97      3.34 o 
 -11  13  -3        1.19        4.37      0.89 o 
  -9  13  -3       50.04       48.93      4.40 o 
  -7  13  -3       18.60       17.92      1.86 o 
  -5  13  -3      131.04      141.10      5.02 o 
  -3  13  -3      203.88      175.10      4.00 o 
  -1  13  -3      402.50      468.61     12.28 o 
   1  13  -3     1655.02     1735.22     20.07 o 
   3  13  -3      226.49      235.92      3.83 o 
   5  13  -3      157.12      173.18      3.31 o 
   7  13  -3        3.92        5.63      1.18 o 
   9  13  -3       71.91       86.58      3.41 o 
  11  13  -3       23.74       22.13      1.54 o 
  13  13  -3        2.43        2.62      0.70 o 
  15  13  -3       18.44       21.96      3.13 o 
 -10  14  -3       16.66       16.47      2.20 o 
  -8  14  -3       82.85       79.05      9.25 o 
  -6  14  -3       29.31       23.38      2.36 o 
  -4  14  -3      830.65      862.86     25.67 o 
  -2  14  -3       30.34       21.04      1.07 o 
   0  14  -3       31.41       36.02      1.55 o 
   2  14  -3       46.41       41.06      1.22 o 
   4  14  -3     1391.99     1332.59     14.34 o 
   6  14  -3      427.67      446.01      7.42 o 
   8  14  -3     2353.03     2545.01     30.34 o 
  10  14  -3        4.18        6.18      1.30 o 
  12  14  -3        1.92        1.81      0.64 o 
  14  14  -3        4.61        5.74      0.77 o 
  -9  15  -3        5.19        4.44      1.39 o 
  -7  15  -3        3.21        2.71      1.25 o 
  -5  15  -3       15.20       18.31      1.40 o 
  -3  15  -3       57.89       38.33      2.32 o 
  -1  15  -3       32.60       40.81      1.97 o 
   1  15  -3        9.44        7.79      2.15 o 
   3  15  -3      198.30      191.27      2.81 o 
   5  15  -3       77.80       85.84      2.99 o 
   7  15  -3      126.05      128.70      2.95 o 
   9  15  -3      213.26      217.55      6.11 o 
  11  15  -3       94.55       95.01      2.78 o 
  13  15  -3       73.86       80.83      3.97 o 
 -10  16  -3       51.93       44.94      4.46 o 
  -8  16  -3       35.25       41.30      2.91 o 
  -6  16  -3       36.03       29.02      2.23 o 
  -4  16  -3      209.36      229.99      5.97 o 
  -2  16  -3     1037.71     1025.67     39.13 o 
   0  16  -3      166.98      203.93      8.74 o 
   2  16  -3      157.95      155.77      6.94 o 
   4  16  -3     1018.34     1065.62     24.74 o 
   6  16  -3      310.63      322.11     10.15 o 
   8  16  -3       17.55       17.30      1.28 o 
  10  16  -3       94.27       90.49      3.29 o 
  12  16  -3      218.23      207.83      5.48 o 
  -7  17  -3       15.35       14.26      1.84 o 
  -5  17  -3      471.37      496.68     19.15 o 
  -3  17  -3      238.39      215.78      5.37 o 
  -1  17  -3      243.95      266.07     13.44 o 
   1  17  -3       10.90       10.33      2.06 o 
   3  17  -3       68.64       77.87      4.22 o 
   5  17  -3     3759.50     3844.62    146.66 o 
   7  17  -3       17.57       16.04      1.20 o 
   9  17  -3        6.20        5.55      0.88 o 
  11  17  -3       24.56       30.87      2.27 o 
  -8  18  -3        0.46        1.27      0.74 o 
  -6  18  -3        1.30       -0.05      1.24 o 
  -4  18  -3        9.13        6.71      1.60 o 
  -2  18  -3      651.89      651.51     22.05 o 
   0  18  -3        2.71        1.56      1.67 o 
   2  18  -3        1.11        1.19      0.69 o 
   4  18  -3        3.38        2.67      0.86 o 
   6  18  -3      126.36      142.74      6.13 o 
   8  18  -3       24.61       22.34      1.06 o 
  10  18  -3        0.26        1.21      0.35 o 
  -7  19  -3        0.22        0.50      0.73 o 
  -3  19  -3      202.55      212.85      8.17 o 
  -1  19  -3       24.44       23.79      2.61 o 
   1  19  -3      122.48      138.32      8.42 o 
   3  19  -3       29.45       31.76      1.61 o 
   5  19  -3      442.20      412.81      8.81 o 
   7  19  -3       12.51       11.93      1.33 o 
   9  19  -3        4.69        4.21      0.54 o 
  -6  20  -3        0.44       -0.18      0.71 o 
  -4  20  -3        3.11        2.85      1.00 o 
  -2  20  -3        9.66        9.04      1.23 o 
   0  20  -3        8.01        8.07      1.36 o 
   2  20  -3        1.62        4.40      0.77 o 
   4  20  -3        4.69        4.33      0.73 o 
   6  20  -3       70.53       68.96      1.79 o 
   8  20  -3      133.00      137.38      4.17 o 
  -3  21  -3       20.82       21.30      5.15 o 
  -1  21  -3       11.54       10.32      1.84 o 
   1  21  -3        0.68        0.55      0.70 o 
   3  21  -3      154.77      152.93      5.16 o 
   5  21  -3       66.24       60.71      2.06 o 
   7  21  -3       58.52       54.53      1.69 o 
  -2  22  -3       31.98       28.30      2.28 o 
   0  22  -3        0.65        0.92      0.51 o 
   2  22  -3        1.73        1.46      0.43 o 
   4  22  -3        4.64        4.36      0.70 o 
   6  22  -3        0.32        0.84      0.36 o 
 -14   0  -2       63.61       74.35      4.15 o 
 -12   0  -2       47.07       58.80      4.48 o 
 -10   0  -2      185.85      187.68      3.16 o 
  -8   0  -2     1311.03     1436.81     23.82 o 
  -6   0  -2      616.35      583.16      8.93 o 
  -4   0  -2      662.55      651.11     11.94 o 
  -2   0  -2     3976.19     3589.34     14.29 o 
   0   0  -2     2256.14     2040.54     34.17 o 
   2   0  -2     6569.66     5901.46    160.39 o 
   4   0  -2    10167.89     9388.46    124.97 o 
   6   0  -2     3302.97     2735.24     90.74 o 
   8   0  -2     9660.85     9957.90    140.99 o 
  10   0  -2      554.41      416.98      7.14 o 
  12   0  -2     1547.02     1611.19     26.10 o 
  14   0  -2      182.59      188.28      6.95 o 
  16   0  -2       18.84       16.30      2.21 o 
 -15   1  -2        2.34        0.83      0.50 o 
 -13   1  -2        1.77        3.18      1.19 o 
 -11   1  -2       84.18       83.89      5.39 o 
  -9   1  -2      589.72      595.76      4.71 o 
  -7   1  -2      141.07      157.43      5.80 o 
  -5   1  -2      786.62      724.09     10.17 o 
  -3   1  -2     2397.10     2309.93     25.15 o 
  -1   1  -2      219.14      161.54      1.78 o 
   1   1  -2      678.44      670.45      9.42 o 
   3   1  -2     4145.43     3711.86     21.41 o 
   5   1  -2     3322.54     3045.89     63.76 o 
   7   1  -2     2221.99     2202.13     49.57 o 
   9   1  -2     1728.28     1812.02     31.94 o 
  11   1  -2      450.98      447.53      4.21 o 
  13   1  -2      196.71      224.87      7.99 o 
  15   1  -2       43.00       39.59      1.78 o 
  17   1  -2        1.04        0.29      0.67 o 
 -14   2  -2       38.70       37.68      2.41 o 
 -12   2  -2        1.74        2.68      1.28 o 
 -10   2  -2       13.86       11.02      0.76 o 
  -8   2  -2      271.20      242.60      3.64 o 
  -6   2  -2      279.27      233.92      5.28 o 
  -4   2  -2       41.66       34.49      1.18 o 
  -2   2  -2     4482.01     3994.03     15.46 o 
   0   2  -2      137.23      101.42      2.72 o 
   2   2  -2    10389.39    10204.23     26.55 o 
   4   2  -2      877.93      974.00     22.94 o 
   6   2  -2       50.50       44.53      1.71 o 
   8   2  -2     1089.88     1316.61     56.62 o 
  10   2  -2      776.38      712.67      5.61 o 
  12   2  -2      578.10      596.34     18.53 o 
  14   2  -2       76.92       76.31      2.76 o 
  16   2  -2       15.79       16.18      1.93 o 
 -15   3  -2        6.45        3.53      0.48 o 
 -13   3  -2      105.52      119.11      5.87 o 
 -11   3  -2        4.93        8.92      1.89 o 
  -9   3  -2        3.44        2.19      0.45 o 
  -7   3  -2     1869.05     1964.42     28.88 o 
  -5   3  -2     1637.93     1710.52     19.55 o 
  -3   3  -2     6371.56     6176.21     44.90 o 
  -1   3  -2    20461.74    20188.10    195.93 o 
   1   3  -2    23409.55    21155.78    446.41 o 
   3   3  -2     3216.81     2799.35     60.97 o 
   5   3  -2     1055.91     1076.04      8.83 o 
   7   3  -2    11709.55    12110.19    267.03 o 
   9   3  -2      266.37      225.29     14.39 o 
  11   3  -2     1331.54     1365.09     11.59 o 
  13   3  -2        9.83       11.85      1.03 o 
  15   3  -2       25.14       19.40      1.85 o 
  17   3  -2       24.84       32.56      2.51 o 
 -14   4  -2       11.57        8.96      1.08 o 
 -12   4  -2       51.35       49.63      6.67 o 
 -10   4  -2        0.50        0.32      0.36 o 
  -8   4  -2      100.01      120.66      3.16 o 
  -6   4  -2        6.35        5.87      0.80 o 
  -4   4  -2     2164.43     2355.47     27.09 o 
  -2   4  -2     6420.28     5848.76     27.76 o 
   0   4  -2    22824.19    21106.85    345.07 o 
   2   4  -2      994.41      836.85     13.70 o 
   4   4  -2      104.41      108.96      3.48 o 
   6   4  -2      498.31      442.55     12.93 o 
   8   4  -2     1179.98     1073.08     29.14 o 
  10   4  -2     2124.44     2083.77     31.90 o 
  12   4  -2     1174.16     1188.87     35.36 o 
  14   4  -2      774.92      770.58      7.24 o 
  16   4  -2       33.82       41.32      2.51 o 
 -15   5  -2        2.21        1.00      0.95 o 
 -13   5  -2      257.04      257.19     13.50 o 
 -11   5  -2        6.83        8.97      0.83 o 
  -9   5  -2      957.95      955.98     11.60 o 
  -7   5  -2      750.51      689.18     16.58 o 
  -5   5  -2     3809.25     3712.42     49.19 o 
  -3   5  -2       48.63       50.40      3.46 o 
  -1   5  -2     7839.14     7823.38     52.88 o 
   1   5  -2      908.14     1087.96     31.36 o 
   3   5  -2      234.27      231.85     13.20 o 
   5   5  -2      269.86      263.79     13.49 o 
   7   5  -2     1981.26     2368.23     91.63 o 
   9   5  -2       87.00      104.32      3.08 o 
  11   5  -2      582.86      586.43     10.49 o 
  13   5  -2     2890.53     3100.27     43.39 o 
  15   5  -2       55.78       50.87      2.60 o 
  17   5  -2        1.29        0.85      0.36 o 
 -14   6  -2       10.82       13.07      3.48 o 
 -12   6  -2      216.57      228.96      6.54 o 
 -10   6  -2      397.35      411.98     11.07 o 
  -8   6  -2      252.62      251.81      4.48 o 
  -6   6  -2     1457.65     1381.04     17.21 o 
  -4   6  -2      240.40      175.32      6.13 o 
  -2   6  -2     1364.23     1564.60     18.48 o 
   0   6  -2    14084.32    13990.67     98.02 o 
   2   6  -2    14428.14    14317.66     74.77 o 
   4   6  -2     8384.32     8629.15     84.89 o 
   6   6  -2     2553.68     3188.71     55.03 o 
   8   6  -2        6.64        4.84      0.86 o 
  10   6  -2      604.65      556.88      8.84 o 
  12   6  -2      322.02      320.65      6.51 o 
  14   6  -2      578.08      585.50     13.80 o 
  16   6  -2       11.93       11.36      1.17 o 
 -13   7  -2      230.28      225.08      8.53 o 
 -11   7  -2       31.01       29.86      2.30 o 
  -9   7  -2     1260.03     1178.17     17.06 o 
  -7   7  -2      217.36      200.75      6.85 o 
  -5   7  -2     3005.12     3328.91     22.30 o 
  -3   7  -2    12960.48    12881.48    132.15 o 
  -1   7  -2    15932.49    16220.98     84.40 o 
   3   7  -2     4076.07     4343.16     18.23 o 
   5   7  -2      302.43      290.72      5.09 o 
   7   7  -2     3180.56     3047.40     42.17 o 
   9   7  -2     4361.33     4258.85     46.38 o 
  11   7  -2       85.94       73.74      2.95 o 
  13   7  -2     1395.26     1499.05     12.54 o 
  15   7  -2       14.28       16.28      1.64 o 
  17   7  -2       19.36       23.76      1.47 o 
 -14   8  -2       76.28       70.07      4.36 o 
 -12   8  -2       16.93       18.08      1.90 o 
 -10   8  -2       35.59       41.91      2.75 o 
  -8   8  -2      705.56      713.67     18.68 o 
  -6   8  -2      596.12      586.64     15.20 o 
  -4   8  -2       95.44      122.89      3.66 o 
  -2   8  -2      265.16      317.36      6.66 o 
   0   8  -2       77.78       67.60      1.93 o 
   2   8  -2     2288.94     2454.68    110.61 o 
   4   8  -2       55.40       34.84      1.42 o 
   6   8  -2      833.91      922.95     46.30 o 
   8   8  -2      116.47      160.68      4.34 o 
  10   8  -2      211.64      240.06      5.46 o 
  12   8  -2       17.55       21.99      1.50 o 
  14   8  -2      117.31      114.92      6.04 o 
  16   8  -2       22.20       30.58      2.20 o 
 -13   9  -2      131.71      155.99      5.86 o 
 -11   9  -2       95.89      108.38      2.66 o 
  -9   9  -2       13.88       15.90      1.77 o 
  -7   9  -2        7.06        7.79      1.10 o 
  -5   9  -2      138.05      145.12      4.05 o 
  -3   9  -2      536.15      451.82     15.95 o 
  -1   9  -2      201.14      324.04      7.99 o 
   1   9  -2     7994.47     8136.42     78.86 o 
   3   9  -2      945.24     1026.95     23.40 o 
   5   9  -2        4.64        4.00      0.65 o 
   7   9  -2     3530.78     3161.22     37.31 o 
   9   9  -2      749.86      787.25     13.83 o 
  11   9  -2       14.89       16.00      1.12 o 
  13   9  -2      292.01      306.69      6.80 o 
  15   9  -2        4.96        2.09      0.73 o 
 -14  10  -2        4.88        2.01      1.29 o 
 -12  10  -2        2.32        2.22      0.58 o 
 -10  10  -2        9.27        9.32      1.06 o 
  -8  10  -2       14.11        7.93      1.28 o 
  -6  10  -2      977.70     1085.18     32.54 o 
  -4  10  -2      307.40      309.14     13.04 o 
  -2  10  -2      189.45      111.77      3.48 o 
   0  10  -2     8132.78     8836.43    155.44 o 
   2  10  -2       22.89       20.14      1.11 o 
   4  10  -2     2076.94     2455.51     42.10 o 
   6  10  -2       73.85       71.16      1.69 o 
   8  10  -2     1415.60     1346.17     18.09 o 
  10  10  -2     1675.82     1760.40     40.23 o 
  12  10  -2       13.05        9.31      0.95 o 
  14  10  -2       14.17       15.64      1.83 o 
  16  10  -2       46.28       48.78      1.80 o 
 -13  11  -2        6.99        6.98      2.09 o 
 -11  11  -2        0.62        0.18      0.69 o 
  -9  11  -2      104.93      114.97      6.98 o 
  -7  11  -2      175.66      150.94      6.48 o 
  -5  11  -2       21.46       20.34      1.00 o 
  -3  11  -2     1048.92      990.24     14.95 o 
  -1  11  -2        5.27        6.48      0.90 o 
   1  11  -2       32.81       30.36      1.48 o 
   3  11  -2     1434.02     1753.52     38.10 o 
   5  11  -2       52.91       51.87      2.08 o 
   7  11  -2     2035.02     2032.15     21.26 o 
   9  11  -2      218.64      218.84      5.08 o 
  11  11  -2       22.22       20.66      2.16 o 
  13  11  -2        1.49        0.75      0.55 o 
  15  11  -2        1.37        1.80      0.47 o 
 -12  12  -2        8.75        9.71      1.71 o 
 -10  12  -2      173.03      170.89      5.55 o 
  -8  12  -2      711.21      736.85     33.48 o 
  -6  12  -2      184.49      181.17      3.18 o 
  -4  12  -2      127.72      119.47      3.17 o 
  -2  12  -2      125.98      107.08      3.87 o 
   0  12  -2       68.56       80.68      2.66 o 
   2  12  -2      704.15      604.50     11.36 o 
   4  12  -2      239.77      239.72      8.39 o 
   6  12  -2       32.76       39.33      1.44 o 
   8  12  -2     1374.44     1359.90     22.90 o 
  10  12  -2       77.78       88.52      3.66 o 
  12  12  -2        3.99        1.82      0.49 o 
  14  12  -2        2.55        2.87      1.14 o 
 -11  13  -2        0.62        0.62      1.33 o 
  -9  13  -2       97.15      105.98      7.59 o 
  -7  13  -2      757.82      817.14     20.27 o 
  -5  13  -2      144.07      159.26      8.30 o 
  -3  13  -2      572.45      583.85     15.47 o 
  -1  13  -2       89.05       94.56      2.48 o 
   1  13  -2      132.28      141.48      3.83 o 
   3  13  -2      554.99      503.46      6.87 o 
   5  13  -2     2720.48     2880.14     28.62 o 
   7  13  -2        5.41        3.76      0.74 o 
   9  13  -2       24.26       25.08      1.43 o 
  11  13  -2      267.11      261.80      5.71 o 
  13  13  -2      244.70      247.45      8.90 o 
 -12  14  -2        1.15        1.62      0.76 o 
 -10  14  -2       52.61       65.25      8.78 o 
  -8  14  -2       88.35      110.36      5.78 o 
  -4  14  -2        2.41        1.37      0.69 o 
  -2  14  -2      905.39      906.07     17.96 o 
   0  14  -2        8.37        5.68      0.51 o 
   2  14  -2      176.86      178.37      3.43 o 
   4  14  -2     1353.62     1477.14     16.32 o 
   6  14  -2      147.25      150.69      3.66 o 
   8  14  -2     2007.60     2328.83     27.85 o 
  10  14  -2       96.46       89.47      3.48 o 
  12  14  -2       85.52       80.36      3.38 o 
  14  14  -2        2.13        1.25      0.38 o 
 -11  15  -2        8.12        5.30      0.93 o 
  -9  15  -2       12.83        8.97      1.51 o 
  -7  15  -2        2.16        2.52      2.81 o 
  -5  15  -2      269.69      262.28     13.33 o 
  -3  15  -2      573.65      528.71     22.37 o 
  -1  15  -2      414.85      392.87     12.15 o 
   1  15  -2       25.91       19.15      1.93 o 
   3  15  -2      375.46      366.08      4.16 o 
   5  15  -2     1515.13     1550.46     64.44 o 
   7  15  -2      840.23      887.21     22.69 o 
   9  15  -2        8.92        8.55      1.06 o 
  11  15  -2       59.76       64.91      2.71 o 
  13  15  -2        0.34        1.03      0.35 o 
 -10  16  -2       10.12       16.77      2.22 o 
  -8  16  -2        0.52       -0.01      0.98 o 
  -6  16  -2      170.02      183.69     24.49 o 
  -4  16  -2      617.84      717.89     36.47 o 
  -2  16  -2       33.93       25.66      3.40 o 
   0  16  -2      494.82      468.67     12.51 o 
   2  16  -2      469.11      517.09      9.03 o 
   4  16  -2     1095.59     1187.71     15.81 o 
   6  16  -2        2.78        1.61      1.24 o 
   8  16  -2        9.52       11.55      1.02 o 
  10  16  -2      274.33      282.16      6.87 o 
  12  16  -2       31.88       21.69      1.49 o 
  -9  17  -2       22.43       14.09     10.13 o 
  -7  17  -2        1.69        0.48      0.86 o 
  -5  17  -2      334.42      346.26     23.83 o 
  -3  17  -2      925.20      945.96     28.87 o 
  -1  17  -2        3.42        2.38      2.12 o 
   1  17  -2        2.15        1.87      1.22 o 
   3  17  -2       15.11       16.62      1.50 o 
   5  17  -2      467.89      545.75     11.94 o 
   7  17  -2      124.72      121.92      4.64 o 
   9  17  -2        6.52        5.43      0.67 o 
  11  17  -2       45.38       48.14      2.50 o 
  -8  18  -2       46.16       38.70      4.59 o 
  -6  18  -2       28.67       14.80      4.32 o 
  -4  18  -2      252.80      267.66      8.37 o 
  -2  18  -2       52.04       69.71      5.88 o 
   0  18  -2      204.04      254.07     17.80 o 
   2  18  -2        1.49        1.74      0.79 o 
   4  18  -2       45.67       44.42      2.13 o 
   6  18  -2       33.48       44.38      3.24 o 
   8  18  -2       22.71       27.63      2.79 o 
  10  18  -2      238.21      240.64      7.05 o 
  -7  19  -2       30.35       26.94      3.54 o 
  -3  19  -2      478.08      528.46     30.69 o 
  -1  19  -2        1.26        0.87      1.02 o 
   1  19  -2      160.81      182.36      4.70 o 
   3  19  -2      249.56      263.08      7.76 o 
   5  19  -2      172.18      161.99      4.29 o 
   7  19  -2      103.40      110.81      3.23 o 
   9  19  -2       74.93       71.91      2.34 o 
  -6  20  -2       23.94       24.73      2.86 o 
  -4  20  -2        5.85        4.96      1.45 o 
  -2  20  -2       89.16      106.05      4.59 o 
   0  20  -2       45.14       36.58      4.31 o 
   2  20  -2       13.03       11.34      0.99 o 
   4  20  -2      424.04      439.87     11.58 o 
   6  20  -2       29.46       28.42      1.59 o 
   8  20  -2        9.96        7.62      1.51 o 
  -5  21  -2        2.57        2.65      1.25 o 
  -3  21  -2        6.03        2.44      1.02 o 
  -1  21  -2       80.20       88.70      3.05 o 
   1  21  -2       21.79       25.04      5.62 o 
   3  21  -2        1.11        0.31      0.41 o 
   5  21  -2        8.97        5.08      1.01 o 
   7  21  -2        7.54        5.84      1.98 o 
  -2  22  -2       16.58       17.13      1.94 o 
   0  22  -2       13.26        9.34      1.28 o 
   2  22  -2       38.06       35.54      2.31 o 
   4  22  -2        2.62        1.29      0.63 o 
   6  22  -2       31.87       33.27      2.57 o 
   1  23  -2        1.69        0.53      0.37 o 
 -15   1  -1       64.33       71.26      2.55 o 
 -13   1  -1       22.26       22.65      1.47 o 
 -11   1  -1      464.77      447.38      7.32 o 
  -9   1  -1       70.64       74.79      2.04 o 
  -7   1  -1     2971.59     3126.45     33.70 o 
  -5   1  -1     2923.98     2828.91     34.05 o 
  -3   1  -1    23103.27    20950.02    667.51 o 
  -1   1  -1     7140.24     6818.59     24.25 o 
   3   1  -1    19853.12    19000.98    122.42 o 
   5   1  -1    12353.88    11888.88     60.28 o 
   7   1  -1     9113.47     9504.38     50.98 o 
   9   1  -1      245.13      252.56     15.29 o 
  11   1  -1       16.31       18.14      1.75 o 
  13   1  -1       89.56       79.26      7.57 o 
  15   1  -1       25.30       25.68      3.51 o 
  17   1  -1       55.69       54.68      2.11 o 
 -16   2  -1        4.10        2.59      1.85 o 
 -14   2  -1      285.22      297.24      8.19 o 
 -12   2  -1       74.91       66.15      3.91 o 
 -10   2  -1       38.27       48.56      2.58 o 
  -8   2  -1     4958.44     4702.40     98.72 o 
  -6   2  -1      792.43      567.21     10.97 o 
  -4   2  -1     5880.95     5453.73     21.04 o 
  -2   2  -1       82.88       54.96      5.00 o 
   0   2  -1      282.90      245.62      4.81 o 
   2   2  -1       47.10       41.33      1.21 o 
   4   2  -1    16182.74    15554.40    286.71 o 
   6   2  -1      380.96      418.99      6.74 o 
   8   2  -1     3133.75     3181.18     46.08 o 
  10   2  -1       93.14       98.72      3.20 o 
  12   2  -1       11.34        9.63      1.46 o 
  14   2  -1       59.28       74.24      2.75 o 
  16   2  -1       34.74       40.16      1.80 o 
 -15   3  -1       59.30       58.73      3.03 o 
 -13   3  -1       74.79       70.76      3.08 o 
 -11   3  -1      222.08      207.44      4.40 o 
  -9   3  -1        4.53        3.65      0.74 o 
  -7   3  -1     1034.26     1222.41     13.91 o 
  -5   3  -1     3481.18     3222.00     48.67 o 
  -3   3  -1     2931.55     3123.46     10.61 o 
   1   3  -1     2598.01     2193.78     43.88 o 
   3   3  -1     2443.04     2201.26     32.74 o 
   5   3  -1      969.06     1110.97     45.44 o 
   7   3  -1      629.46      589.09     11.31 o 
   9   3  -1      433.72      483.94      4.89 o 
  11   3  -1       53.23       50.49      2.98 o 
  13   3  -1      516.43      572.43      8.32 o 
  15   3  -1       24.26       18.10      1.84 o 
  17   3  -1       24.07       17.68      2.98 o 
 -16   4  -1        5.53        4.26      1.07 o 
 -14   4  -1       15.79       12.93      1.10 o 
 -12   4  -1      229.06      280.67      8.12 o 
 -10   4  -1       70.51       70.80      1.95 o 
  -8   4  -1       63.95       60.11      1.59 o 
  -6   4  -1       69.68       65.09      2.42 o 
  -4   4  -1     4222.67     4153.28     15.86 o 
  -2   4  -1     4176.20     3381.45     27.71 o 
   0   4  -1    12723.17    11752.82    162.18 o 
   4   4  -1     1718.97     1553.18     37.40 o 
   6   4  -1       28.33       31.99      1.31 o 
   8   4  -1     5719.05     5793.36    281.22 o 
  10   4  -1      178.58      125.11      5.93 o 
  12   4  -1      571.12      618.78     12.78 o 
  14   4  -1       55.38       49.14      2.35 o 
  16   4  -1       26.41       25.17      1.53 o 
 -15   5  -1       11.35       13.54      2.67 o 
 -13   5  -1        2.23        2.31      0.83 o 
 -11   5  -1      391.76      408.23      9.58 o 
  -9   5  -1     1042.21      971.68      7.75 o 
  -7   5  -1      388.30      381.72     19.71 o 
  -5   5  -1     1135.39     1021.60     25.04 o 
  -3   5  -1       52.25       53.54      1.66 o 
  -1   5  -1     4502.62     4378.20     24.61 o 
   1   5  -1     1259.43     1572.50     22.29 o 
   3   5  -1    26178.66    24944.41    622.97 o 
   5   5  -1    24214.76    25913.12    926.30 o 
   7   5  -1     4478.96     4786.94    120.83 o 
   9   5  -1       11.76        9.64      0.95 o 
  11   5  -1      169.97      178.66      3.96 o 
  13   5  -1      477.27      547.37      8.98 o 
  15   5  -1      286.75      334.26     10.13 o 
  17   5  -1       36.60       33.08      2.59 o 
 -14   6  -1        7.77        5.25      1.27 o 
 -12   6  -1      127.89      139.80      6.91 o 
 -10   6  -1      187.67      203.17      3.35 o 
  -8   6  -1      496.33      450.64      4.60 o 
  -6   6  -1      455.93      480.37     10.45 o 
  -4   6  -1      498.71      598.07     20.85 o 
  -2   6  -1      172.14      158.79      4.39 o 
   0   6  -1       24.70       30.40      1.92 o 
   2   6  -1    10754.23    10641.33     55.18 o 
   4   6  -1       15.82       15.16      3.46 o 
   6   6  -1     1881.71     2104.55     48.75 o 
   8   6  -1      210.49      240.03      9.58 o 
  10   6  -1        6.67        9.09      1.59 o 
  12   6  -1        1.53        1.76      0.66 o 
  14   6  -1       10.88       14.90      1.59 o 
  16   6  -1       21.64       25.02      2.05 o 
 -15   7  -1        0.48        0.71      0.59 o 
 -13   7  -1      760.20      900.47     42.31 o 
 -11   7  -1      171.96      171.94      6.36 o 
  -9   7  -1       79.28       82.02      2.43 o 
  -7   7  -1      895.15      816.41     25.12 o 
  -5   7  -1      134.56      164.12      5.44 o 
  -3   7  -1     1333.15     1367.25     35.69 o 
  -1   7  -1     3933.53     4444.93     59.45 o 
   1   7  -1     1104.22      888.67     23.42 o 
   3   7  -1       29.07       29.01      1.26 o 
   5   7  -1     6851.06     7115.11     78.97 o 
   7   7  -1      143.01      132.50     18.83 o 
   9   7  -1      620.02      605.43      8.81 o 
  11   7  -1        9.27       13.35      3.33 o 
  13   7  -1        5.40        5.04      2.50 o 
  15   7  -1        3.27        2.91      0.77 o 
 -14   8  -1       86.28       87.29      5.07 o 
 -12   8  -1       12.89        8.80      1.38 o 
 -10   8  -1      115.95      115.72      8.31 o 
  -8   8  -1      581.45      591.97     12.21 o 
  -6   8  -1      872.34      988.94     38.84 o 
  -4   8  -1     2109.71     2276.83     67.02 o 
  -2   8  -1      182.89      150.90      3.78 o 
   0   8  -1    21013.56    20687.61    105.93 o 
   2   8  -1     1016.78      835.62     15.71 o 
   4   8  -1      240.90      218.15      9.26 o 
   6   8  -1     1944.68     2054.70     48.71 o 
   8   8  -1      707.08      628.02     10.91 o 
  10   8  -1        1.94        1.30      0.50 o 
  12   8  -1      294.47      299.70      8.72 o 
  14   8  -1        0.48        0.63      0.79 o 
  16   8  -1       10.98       15.04      2.29 o 
 -13   9  -1       84.44       81.11      4.73 o 
 -11   9  -1       31.52       31.63      2.50 o 
  -9   9  -1     1250.48     1175.24     22.27 o 
  -7   9  -1     2503.37     2542.33     20.57 o 
  -5   9  -1      586.55      634.29     31.67 o 
  -3   9  -1      999.90     1238.84     51.77 o 
  -1   9  -1     1609.16     1959.38     58.66 o 
   1   9  -1      484.45      496.19     11.66 o 
   3   9  -1     4816.46     5406.55    143.14 o 
   5   9  -1     3417.37     3642.79     61.13 o 
   7   9  -1       24.57       25.18      1.23 o 
   9   9  -1     1602.78     1733.70     47.72 o 
  11   9  -1      170.50      174.73      7.24 o 
  13   9  -1       46.55       42.11      3.34 o 
  15   9  -1       32.63       29.08      2.14 o 
 -14  10  -1       91.36       92.24      9.00 o 
 -12  10  -1       19.46       19.18      1.45 o 
 -10  10  -1      197.83      213.28      7.64 o 
  -8  10  -1     1441.13     1387.09     25.14 o 
  -6  10  -1      916.98      999.62     31.06 o 
  -4  10  -1       69.15       51.67      1.78 o 
  -2  10  -1      138.54      131.50      3.47 o 
   0  10  -1       22.23       14.97      1.01 o 
   2  10  -1     1144.25     1471.74     69.26 o 
   4  10  -1       27.76       39.10      2.12 o 
   6  10  -1      371.76      393.39      9.90 o 
   8  10  -1     1598.19     1643.12     25.48 o 
  10  10  -1        1.81        1.65      0.86 o 
  12  10  -1       10.45       10.19      0.97 o 
  14  10  -1      105.17      111.37      3.04 o 
 -13  11  -1       29.59       20.42      1.49 o 
 -11  11  -1      173.75      219.16     11.86 o 
  -9  11  -1      249.91      284.68     31.04 o 
  -7  11  -1       80.07      100.85      2.71 o 
  -5  11  -1     1498.03     1542.55     48.60 o 
  -3  11  -1       17.53       13.22      0.78 o 
  -1  11  -1     5550.17     6134.54     74.50 o 
   1  11  -1      114.71      153.22      4.41 o 
   3  11  -1      467.48      379.16     17.12 o 
   5  11  -1      775.62      852.24     16.59 o 
   7  11  -1      220.94      242.72      4.54 o 
   9  11  -1       12.52       17.57      2.07 o 
  11  11  -1        6.57        4.88      1.25 o 
  13  11  -1       37.41       42.08      4.41 o 
  15  11  -1       71.82       83.27      2.42 o 
 -12  12  -1       19.37       19.45      1.95 o 
 -10  12  -1        0.88        2.57      0.91 o 
  -8  12  -1     2642.31     2668.99    235.24 o 
  -6  12  -1      168.68      171.05      4.50 o 
  -4  12  -1        4.57        2.84      0.82 o 
  -2  12  -1      271.98      248.34      6.28 o 
   0  12  -1      116.80      139.43      2.96 o 
   2  12  -1     1328.28     1170.10     20.85 o 
   4  12  -1       73.82       62.81      1.86 o 
   6  12  -1      943.51     1015.57     14.14 o 
   8  12  -1      797.04      784.30     10.58 o 
  10  12  -1      155.91      162.83      4.35 o 
  12  12  -1      109.34       97.44      4.24 o 
  14  12  -1        0.63        0.17      0.39 o 
 -13  13  -1       20.97       20.10      2.62 o 
 -11  13  -1        1.97        1.37      0.66 o 
  -9  13  -1       13.92       11.55      2.40 o 
  -7  13  -1       91.44       97.23      7.50 o 
  -5  13  -1       46.02       51.15      1.99 o 
  -3  13  -1      159.92      125.87      4.93 o 
  -1  13  -1      221.20      197.95      2.70 o 
   1  13  -1      487.23      562.73      4.24 o 
   3  13  -1      175.42      184.59      3.78 o 
   5  13  -1     1206.64     1311.59     38.80 o 
   7  13  -1       35.44       32.37      1.52 o 
   9  13  -1       59.19       75.40      3.34 o 
  11  13  -1       82.21       76.14      3.42 o 
  13  13  -1       30.48       37.16      2.18 o 
 -12  14  -1       34.92       34.72      2.15 o 
 -10  14  -1       92.38      118.72      6.99 o 
  -8  14  -1      184.87      215.78      5.73 o 
  -6  14  -1       41.71       47.31      3.97 o 
  -4  14  -1       41.20       40.33      2.22 o 
  -2  14  -1     1165.57     1223.85     21.49 o 
   0  14  -1        4.56        0.57      0.57 o 
   2  14  -1      535.27      525.80     14.05 o 
   4  14  -1     2449.66     2477.57     47.54 o 
   6  14  -1        1.93        0.91      0.59 o 
   8  14  -1      331.72      394.08      9.84 o 
  10  14  -1       94.14       94.42      4.13 o 
  12  14  -1      104.63       90.17      2.48 o 
  14  14  -1        9.66        6.90      1.05 o 
 -11  15  -1      184.01      188.22     11.75 o 
  -9  15  -1       19.38       15.68      1.81 o 
  -7  15  -1        5.64        6.57      2.59 o 
  -5  15  -1     1115.31     1191.22     20.72 o 
  -3  15  -1       60.62       53.14      2.24 o 
  -1  15  -1       77.23       83.36      2.30 o 
   1  15  -1        4.89        6.36      0.60 o 
   3  15  -1      164.00      168.12      2.92 o 
   5  15  -1      118.92      151.61      4.51 o 
   7  15  -1       39.27       32.87      1.82 o 
   9  15  -1       23.55       22.67      1.86 o 
  11  15  -1        0.35        0.87      0.59 o 
  13  15  -1       70.75       63.47      2.29 o 
 -10  16  -1       79.33       67.09      2.77 o 
  -8  16  -1       81.89       79.83      9.71 o 
  -6  16  -1       41.12       35.82      3.19 o 
  -4  16  -1     1074.89     1090.95     84.47 o 
  -2  16  -1       97.62      100.92      5.38 o 
   0  16  -1      211.27      196.23      7.15 o 
   2  16  -1     1243.55     1311.99     49.03 o 
   4  16  -1      755.97      865.59     36.97 o 
   6  16  -1      308.50      326.41      8.24 o 
   8  16  -1       46.71       38.23      1.67 o 
  10  16  -1       54.24       59.86      2.29 o 
  12  16  -1       53.70       45.65      2.24 o 
  -9  17  -1        0.32        1.37      1.26 o 
  -7  17  -1      106.59      120.35      6.57 o 
  -5  17  -1     1103.48     1071.54     36.74 o 
  -3  17  -1        5.56        4.47      1.45 o 
  -1  17  -1       49.11       55.98      5.18 o 
   1  17  -1       58.79       51.15      2.68 o 
   3  17  -1      785.51      802.77     12.18 o 
   5  17  -1      303.66      351.14      6.01 o 
   7  17  -1       15.61       15.74      1.36 o 
   9  17  -1       20.15       19.98      1.42 o 
  11  17  -1        7.31        9.77      1.49 o 
 -10  18  -1       17.58       18.04      2.35 o 
  -8  18  -1       77.86       84.36      4.36 o 
  -6  18  -1       18.01       24.45      4.56 o 
  -4  18  -1      716.47      791.86     41.30 o 
  -2  18  -1      518.86      560.55     32.68 o 
   0  18  -1      179.65      163.26      7.97 o 
   2  18  -1        7.16        9.73      2.25 o 
   4  18  -1       23.57       22.88      1.65 o 
   6  18  -1       48.36       49.30      1.90 o 
   8  18  -1       85.15       99.33      3.44 o 
  10  18  -1       50.13       66.77      1.85 o 
  -7  19  -1        5.62        5.76      1.73 o 
  -5  19  -1      250.48      257.88     13.83 o 
  -3  19  -1       32.65       34.62      3.04 o 
  -1  19  -1       10.48        6.50      1.51 o 
   1  19  -1        0.87       -0.33      1.04 o 
   3  19  -1      462.08      447.29     14.30 o 
   5  19  -1        2.15        2.26      0.90 o 
   7  19  -1       46.99       43.28      1.91 o 
   9  19  -1       93.08      100.60      2.49 o 
  -6  20  -1      123.45      140.54      8.52 o 
  -4  20  -1       50.13       38.47      3.19 o 
  -2  20  -1       31.83       35.25      2.88 o 
   0  20  -1       45.10       46.36      3.85 o 
   2  20  -1      162.11      165.06      9.61 o 
   4  20  -1        1.14        0.79      0.78 o 
   6  20  -1      116.99       90.73      2.45 o 
   8  20  -1       61.30       59.06      1.63 o 
  -5  21  -1       34.84       39.43      4.30 o 
  -3  21  -1       34.11       33.91      2.92 o 
  -1  21  -1       10.24        8.68      1.30 o 
   1  21  -1       29.71       27.94      1.42 o 
   3  21  -1        0.27        0.48      0.44 o 
   5  21  -1       84.14       85.97      2.75 o 
   7  21  -1        6.50        4.56      0.88 o 
  -4  22  -1        2.31        1.33      0.82 o 
  -2  22  -1       81.55       64.02      5.28 o 
   0  22  -1        0.05        1.16      0.69 o 
   2  22  -1       35.93       34.05      2.39 o 
   4  22  -1        0.98        0.95      0.41 o 
  -1  23  -1        0.11       -0.27      0.47 o 
   1  23  -1       26.28       24.08      1.97 o 
 -16   0   0        1.61        0.33      0.49 o 
 -14   0   0       86.73       83.22      6.17 o 
 -12   0   0      230.79      235.50      8.40 o 
 -10   0   0     2026.36     2070.69     25.88 o 
  -8   0   0     5409.60     6009.57     82.66 o 
  -4   0   0    13745.80    12819.14    104.11 o 
  -2   0   0     1146.22     1128.46     16.31 o 
   2   0   0     1147.95     1049.95     10.93 o 
   4   0   0    13747.34    12699.80     63.30 o 
  10   0   0     2026.23     2125.54     32.35 o 
  12   0   0      230.68      247.06      6.92 o 
  14   0   0       86.73       77.69      4.10 o 
  16   0   0        1.62        0.24      1.05 o 
 -15   1   0       43.19       41.55      2.46 o 
 -13   1   0      404.03      463.71     36.58 o 
 -11   1   0      318.85      317.43      4.17 o 
  -9   1   0       38.45       35.37      1.22 o 
  -7   1   0    28158.29    27881.78   1068.61 o 
  -5   1   0     1473.93     1452.90     34.41 o 
  -3   1   0    25685.30    24628.95     85.77 o 
   3   1   0    25684.99    24750.14    122.04 o 
   5   1   0     1473.73     1485.61     58.85 o 
   7   1   0    28158.15    28368.25   1654.80 o 
   9   1   0       38.35       38.22      2.83 o 
  11   1   0      319.01      341.30      5.24 o 
  13   1   0      404.00      457.27      6.26 o 
  15   1   0       43.20       37.56      2.72 o 
 -16   2   0       11.49       12.47      1.72 o 
 -14   2   0       86.65       86.35      5.72 o 
 -12   2   0      298.48      320.78      6.29 o 
 -10   2   0       36.02       27.58      1.06 o 
  -8   2   0     2932.30     2935.44     30.77 o 
  -6   2   0      159.28      190.32     10.47 o 
  -4   2   0       28.05       27.35      1.18 o 
  -2   2   0     7225.56     6993.37     25.26 o 
   2   2   0     7225.90     6847.60     87.35 o 
   4   2   0       28.16       30.81      1.04 o 
   6   2   0      159.18      171.32      9.29 o 
   8   2   0     2932.29     2672.09     38.95 o 
  10   2   0       36.00       32.46      2.06 o 
  12   2   0      298.49      331.72      4.73 o 
  14   2   0       86.66       82.77      4.32 o 
  16   2   0       11.50        9.42      1.96 o 
 -15   3   0      114.60      116.02      3.75 o 
 -13   3   0        9.59        8.78      0.91 o 
 -11   3   0      130.13      126.76      4.38 o 
  -9   3   0      135.08      142.06      5.61 o 
  -7   3   0     1310.61     1343.64     30.26 o 
  -5   3   0      337.62      289.32      3.81 o 
  -3   3   0    31310.57    31646.07   1305.50 o 
   1   3   0    30883.68    29264.38   1479.23 o 
   3   3   0    31309.77    28663.54   1660.77 o 
   5   3   0      337.71      282.04      7.59 o 
   7   3   0     1310.58     1287.56     32.22 o 
   9   3   0      135.09      145.54      5.17 o 
  11   3   0      130.11      136.88      5.32 o 
  13   3   0        9.66       13.58      2.18 o 
  15   3   0      114.58      120.68      4.49 o 
 -16   4   0        3.64        3.34      0.65 o 
 -14   4   0       22.50       20.31      3.18 o 
 -12   4   0      820.97      859.87     44.29 o 
 -10   4   0     2083.52     1965.11     24.51 o 
  -8   4   0        2.54        1.65      0.96 o 
  -6   4   0      294.21      266.72      3.87 o 
  -4   4   0     7294.27     7320.29    138.26 o 
   2   4   0    15611.74    15905.37     58.78 o 
   4   4   0     7294.68     7392.37     28.03 o 
   6   4   0      294.25      246.52      9.15 o 
   8   4   0        2.60        3.95      1.01 o 
  10   4   0     2083.57     2036.75     18.77 o 
  12   4   0      820.96      931.74     13.68 o 
  14   4   0       22.50       22.02      1.63 o 
  16   4   0        3.64        2.95      0.78 o 
 -15   5   0       82.51       83.22      2.84 o 
 -13   5   0       95.15      104.21      4.02 o 
 -11   5   0     1003.43      900.85     20.06 o 
  -9   5   0       44.64       34.30      1.46 o 
  -7   5   0     3871.29     4271.29     40.96 o 
  -5   5   0     3165.85     3038.23     57.62 o 
  -3   5   0     9939.53    10022.27     52.96 o 
   1   5   0     6147.84     6217.07     33.43 o 
   3   5   0     9939.31    10181.21     53.56 o 
   5   5   0     3165.78     3108.09     72.46 o 
   7   5   0     3871.28     4137.73     44.30 o 
   9   5   0       44.59       39.59      1.73 o 
  11   5   0     1003.51     1005.03     16.83 o 
  13   5   0       95.17      109.05      4.32 o 
  15   5   0       82.49       88.51      2.44 o 
 -16   6   0       61.87       63.57      2.42 o 
 -14   6   0       40.58       44.62      6.57 o 
 -12   6   0       33.19       28.95      2.60 o 
 -10   6   0       18.97       14.15      1.19 o 
  -8   6   0     1218.25     1160.80     22.99 o 
  -6   6   0     1442.82     1481.03     46.11 o 
  -4   6   0    11997.92    12149.91     69.11 o 
  -2   6   0       35.46       23.22      1.01 o 
   0   6   0       13.76       15.08      4.41 o 
   2   6   0       35.32       24.06      1.16 o 
   4   6   0    11997.91    12170.87     63.28 o 
   6   6   0     1442.90     1532.68    112.52 o 
   8   6   0     1218.21     1176.04     42.49 o 
  10   6   0       18.86       16.69      1.34 o 
  12   6   0       33.31       32.08      2.65 o 
  14   6   0       40.57       54.48      2.95 o 
  16   6   0       61.87       60.22      3.68 o 
 -15   7   0       10.24       11.91      2.20 o 
 -13   7   0        5.36        4.19      0.95 o 
 -11   7   0      513.81      539.47     10.15 o 
  -9   7   0      648.31      659.14     10.12 o 
  -7   7   0      185.64      204.40      6.75 o 
  -5   7   0       91.30      111.78      4.64 o 
  -3   7   0      308.65      293.30     11.90 o 
  -1   7   0     4555.09     5240.32     29.49 o 
   1   7   0     4555.28     5320.55    131.34 o 
   3   7   0      308.85      290.36      4.19 o 
   5   7   0       91.49      108.61      3.40 o 
   7   7   0      185.68      209.33      5.35 o 
   9   7   0      648.37      654.76      8.24 o 
  11   7   0      513.66      536.18      8.13 o 
  13   7   0        5.41        4.46      1.35 o 
  15   7   0       10.26       13.78      1.93 o 
 -14   8   0       63.56       74.09     10.90 o 
 -12   8   0       18.80       12.79      1.55 o 
 -10   8   0      425.85      406.33      8.92 o 
  -8   8   0       10.76        7.46      0.73 o 
  -6   8   0     3731.46     4374.14    155.02 o 
  -4   8   0     3632.15     4139.13     75.80 o 
  -2   8   0     7512.13     8828.77     48.21 o 
   0   8   0      663.56      843.57     12.71 o 
   2   8   0     7512.11     8371.84     45.42 o 
   4   8   0     3631.94     4092.72    106.77 o 
   6   8   0     3731.55     4382.01    132.93 o 
   8   8   0       10.81       12.48      1.82 o 
  10   8   0      425.82      423.10      9.19 o 
  12   8   0       18.86       12.25      1.43 o 
  14   8   0       63.54       72.00      3.50 o 
 -15   9   0        5.45        5.69      1.15 o 
 -13   9   0      617.63      715.57     23.36 o 
 -11   9   0      142.15      127.68      5.91 o 
  -9   9   0     1886.69     1916.12     22.45 o 
  -7   9   0       62.56       67.99      2.21 o 
  -5   9   0       77.64       51.09      2.68 o 
  -3   9   0      922.65     1088.64     41.96 o 
  -1   9   0     7248.47     8194.01    134.68 o 
   1   9   0     7248.65     8217.48     45.78 o 
   3   9   0      922.81     1151.35     41.65 o 
   5   9   0       77.61       56.26      2.86 o 
   7   9   0       62.56       67.92      2.06 o 
   9   9   0     1886.65     1961.30     38.65 o 
  11   9   0      142.21      136.49      4.29 o 
  13   9   0      617.65      702.90     18.93 o 
  15   9   0        5.47        4.76      0.98 o 
 -14  10   0        0.43        1.01      0.65 o 
 -12  10   0      136.70      155.53      4.85 o 
 -10  10   0       27.89       35.96      4.48 o 
  -8  10   0     4622.91     4367.96     68.33 o 
  -6  10   0     1269.11     1416.66     28.11 o 
  -4  10   0      258.12      273.74      8.84 o 
  -2  10   0      687.38      697.83     21.82 o 
   0  10   0     1772.98     2491.63     97.49 o 
   2  10   0      687.31      709.41     14.81 o 
   4  10   0      258.05      275.78      8.96 o 
   6  10   0     1269.07     1428.88     23.55 o 
   8  10   0     4622.77     4470.66    128.55 o 
  10  10   0       27.91       30.25      1.31 o 
  12  10   0      136.80      149.45      2.58 o 
  14  10   0        0.45        0.53      0.61 o 
 -13  11   0       43.22       40.99      2.53 o 
 -11  11   0        3.06        3.36      0.99 o 
  -9  11   0      150.66      155.66      8.15 o 
  -7  11   0        3.51        3.98      0.91 o 
  -5  11   0       67.54       63.08      2.33 o 
  -3  11   0      357.06      362.68      4.49 o 
  -1  11   0     9361.71    11060.02    296.87 o 
   1  11   0     9361.57    11682.41    186.93 o 
   3  11   0      357.16      368.02      6.44 o 
   5  11   0       67.57       63.14      2.63 o 
   7  11   0        3.53        4.34      0.59 o 
   9  11   0      150.78      157.09      5.77 o 
  11  11   0        3.06        2.47      0.84 o 
  13  11   0       43.19       42.99      2.52 o 
 -14  12   0        0.80        1.21      0.61 o 
 -12  12   0        1.39        1.58      0.69 o 
 -10  12   0       52.66       52.79      3.67 o 
  -8  12   0     4400.71     4526.48    112.59 o 
  -6  12   0      250.27      263.10      7.32 o 
  -4  12   0      146.18      128.45      4.09 o 
  -2  12   0      134.85      142.29      3.91 o 
   0  12   0     4682.12     4971.02    103.75 o 
   2  12   0      134.72      138.23      3.45 o 
   4  12   0      146.21      135.81      4.96 o 
   6  12   0      250.27      277.36      7.19 o 
   8  12   0     4400.65     4691.66     88.97 o 
  10  12   0       52.67       52.94      2.08 o 
  12  12   0        1.39        0.51      0.76 o 
  14  12   0        0.79        0.57      0.40 o 
 -13  13   0       67.82       79.09     17.62 o 
 -11  13   0       77.82       73.65      4.15 o 
  -9  13   0       51.96       49.48      8.37 o 
  -7  13   0      283.81      233.94     25.81 o 
  -5  13   0       11.96       14.62      1.03 o 
  -3  13   0     1654.43     1617.51     14.05 o 
  -1  13   0      301.57      292.89      3.76 o 
   1  13   0      301.77      295.49      3.41 o 
   3  13   0     1654.17     1631.22     23.34 o 
   5  13   0       11.96       13.04      0.83 o 
   7  13   0      283.82      252.01      4.85 o 
   9  13   0       51.99       47.87      2.24 o 
  11  13   0       77.87       75.45      3.15 o 
  13  13   0       67.84       80.75      3.03 o 
 -12  14   0       69.42       77.51      7.87 o 
 -10  14   0       84.79       92.84      6.14 o 
  -8  14   0        8.88       14.75      2.22 o 
  -6  14   0       71.11       99.65      9.28 o 
  -4  14   0      476.00      491.30      9.72 o 
  -2  14   0      581.45      522.36      4.81 o 
   0  14   0      617.44      665.42     12.91 o 
   2  14   0      581.41      513.28      8.75 o 
   4  14   0      476.00      502.68      6.23 o 
   6  14   0       71.12       70.60      3.50 o 
   8  14   0        8.84        8.18      0.96 o 
  10  14   0       84.77       98.57      4.33 o 
  12  14   0       69.44       76.24      2.22 o 
 -11  15   0        2.03        3.11      1.31 o 
  -9  15   0       47.56       64.07      6.23 o 
  -7  15   0       23.74       22.42      3.32 o 
  -5  15   0     1717.00     1997.08     48.04 o 
  -3  15   0      281.14      266.94      3.47 o 
  -1  15   0        8.59       10.48      0.67 o 
   1  15   0        8.58       10.15      0.67 o 
   3  15   0      281.16      278.29      4.78 o 
   5  15   0     1717.05     1867.48     29.24 o 
   7  15   0       23.77       22.66      2.74 o 
   9  15   0       47.55       51.12      1.65 o 
  11  15   0        2.03        1.34      0.42 o 
 -12  16   0        5.08        1.58      1.09 o 
 -10  16   0       23.07       21.96      2.19 o 
  -8  16   0       36.45       35.68      3.82 o 
  -6  16   0      339.68      400.92      8.74 o 
  -4  16   0        5.79        4.04      3.78 o 
  -2  16   0      128.27      116.87      7.19 o 
   0  16   0      110.75      143.97      4.82 o 
   2  16   0      128.25      121.04      6.52 o 
   4  16   0        5.83        5.91      1.52 o 
   6  16   0      339.67      402.05      8.52 o 
   8  16   0       36.45       31.07      1.53 o 
  10  16   0       23.05       20.37      1.24 o 
  12  16   0        5.08        0.93      0.63 o 
 -11  17   0        5.02        5.54      1.64 o 
  -9  17   0        9.22        7.66      1.74 o 
  -7  17   0      205.79      208.64      8.75 o 
  -5  17   0       46.86       39.34      3.69 o 
  -3  17   0      640.42      866.28     15.55 o 
  -1  17   0        7.16        6.98      1.05 o 
   1  17   0        7.22        8.84      1.58 o 
   3  17   0      640.48      801.59     10.40 o 
   5  17   0       46.86       43.36      2.63 o 
   7  17   0      205.79      217.64     16.99 o 
   9  17   0        9.22        7.24      0.86 o 
  11  17   0        5.04        3.68      0.64 o 
 -10  18   0       75.30       81.76      4.11 o 
  -8  18   0       16.31       22.82      5.75 o 
  -6  18   0      228.43      244.25     10.03 o 
  -4  18   0        8.19        6.18      1.16 o 
  -2  18   0      232.04      215.14      4.63 o 
   0  18   0        2.55        7.14      0.97 o 
   2  18   0      232.02      219.56      5.98 o 
   4  18   0        8.19        6.27      0.89 o 
   6  18   0      228.42      237.38      5.28 o 
   8  18   0       16.31       20.98      1.21 o 
  10  18   0       75.27       78.31      5.44 o 
  -9  19   0       28.99       34.93      3.68 o 
  -7  19   0        1.65        0.84      1.38 o 
  -3  19   0        1.50        2.20      0.74 o 
  -1  19   0       98.59      109.16      3.48 o 
   1  19   0       98.61      106.71      2.96 o 
   3  19   0        1.51        0.97      1.03 o 
   5  19   0      434.69      519.09     12.27 o 
   7  19   0        1.66        1.03      0.53 o 
   9  19   0       28.99       31.53      1.67 o 
  -8  20   0       29.18       27.38      2.96 o 
  -6  20   0       72.69       69.03      4.53 o 
  -4  20   0       60.95       58.76      5.02 o 
  -2  20   0      132.01      111.98      6.57 o 
   0  20   0        0.45        1.92      0.89 o 
   2  20   0      132.04      123.00      3.66 o 
   4  20   0       60.95       59.35      2.59 o 
   6  20   0       72.69       70.86      2.42 o 
   8  20   0       29.18       27.86      1.63 o 
  -7  21   0       41.51       41.27      4.56 o 
  -5  21   0       42.42       34.14      4.52 o 
  -3  21   0        0.75        0.12      1.01 o 
  -1  21   0      153.00      139.60      4.39 o 
   1  21   0      152.99      140.73      3.24 o 
   3  21   0        0.75        1.20      0.73 o 
   5  21   0       42.41       32.94      2.02 o 
   7  21   0       41.51       38.99      2.18 o 
  -4  22   0       52.37       62.16      3.38 o 
  -2  22   0       46.27       36.42      9.78 o 
   0  22   0        4.42        5.83      1.14 o 
   2  22   0       46.27       42.47      2.89 o 
   4  22   0       52.37       63.66      1.95 o 
  -1  23   0        6.77        5.05      1.19 o 
   1  23   0        6.77        4.99      1.50 o 
 -17   1   1       55.68       52.48      2.19 o 
 -15   1   1       25.27       30.15      2.04 o 
 -13   1   1       89.59       91.34      5.14 o 
 -11   1   1       16.33       15.93      0.79 o 
  -9   1   1      245.04      253.22      7.77 o 
  -7   1   1     9113.57     9538.82     70.57 o 
  -5   1   1    12353.30    11832.69     57.83 o 
  -3   1   1    19851.85    18733.79    126.68 o 
  -1   1   1     6681.63     5803.78     28.67 o 
   1   1   1     7140.15     6784.41     33.90 o 
   5   1   1     2924.20     2634.93    188.63 o 
   9   1   1       70.62       73.18      2.75 o 
  11   1   1      464.71      479.67      8.05 o 
  13   1   1       22.26       26.30      1.74 o 
  15   1   1       64.33       71.22      2.69 o 
 -16   2   1       34.81       42.21      4.21 o 
 -14   2   1       59.24       74.95      3.72 o 
 -12   2   1       11.30        8.26      0.83 o 
 -10   2   1       93.25      102.07      3.13 o 
  -8   2   1     3133.69     3376.81     24.80 o 
  -6   2   1      381.06      415.61      8.85 o 
  -4   2   1    16183.15    15670.69    512.85 o 
  -2   2   1       47.69       38.62      2.24 o 
   0   2   1      283.05      221.90      5.71 o 
   2   2   1       82.89       50.14      1.84 o 
   4   2   1     5881.60     5533.32     28.26 o 
   6   2   1      792.12      589.29     15.30 o 
   8   2   1     4957.82     4503.58     45.61 o 
  10   2   1       38.31       45.77      1.89 o 
  12   2   1       74.97       68.73      3.06 o 
  14   2   1      285.21      275.33      7.75 o 
  16   2   1        4.11        5.85      1.16 o 
 -17   3   1       24.07       20.45      1.83 o 
 -15   3   1       24.25       18.23      1.25 o 
 -13   3   1      516.46      548.18     29.70 o 
 -11   3   1       53.23       54.95      2.38 o 
  -9   3   1      433.77      502.76     11.26 o 
  -7   3   1      629.29      631.62     15.47 o 
  -5   3   1      968.81     1083.64     12.29 o 
  -3   3   1     2443.10     2272.76     54.06 o 
  -1   3   1     2598.16     2176.21     20.52 o 
   3   3   1     2931.67     3016.15    215.86 o 
   5   3   1     3481.06     3294.44     19.08 o 
   7   3   1     1034.22     1319.11     33.03 o 
   9   3   1        4.58        4.25      0.84 o 
  11   3   1      222.06      214.27      4.62 o 
  13   3   1       74.80       70.63      3.15 o 
  15   3   1       59.30       57.10      2.36 o 
 -16   4   1       26.42       27.19      1.50 o 
 -14   4   1       55.38       46.54      2.52 o 
 -12   4   1      571.11      585.39     16.06 o 
 -10   4   1      178.55      138.52      3.53 o 
  -8   4   1     5718.96     5800.29     42.09 o 
  -6   4   1       27.81       34.38      1.69 o 
  -4   4   1     1719.10     1554.30     22.33 o 
   0   4   1    12723.21    11905.23    318.32 o 
   2   4   1     4176.29     3487.23     13.53 o 
   4   4   1     4222.75     4099.22     24.93 o 
   6   4   1       69.60       77.50      5.95 o 
   8   4   1       63.96       62.71      2.14 o 
  10   4   1       70.49       70.51      2.50 o 
  12   4   1      229.06      260.79      7.58 o 
  14   4   1       15.79       12.10      1.35 o 
  16   4   1        5.53        3.95      1.73 o 
 -17   5   1       36.60       40.36      4.42 o 
 -15   5   1      286.77      357.68     13.29 o 
 -13   5   1      477.26      559.86     10.37 o 
 -11   5   1      170.00      175.57      3.72 o 
  -9   5   1       11.74       11.69      0.79 o 
  -7   5   1     4478.58     5073.15     42.79 o 
  -5   5   1    24214.37    25926.23   1070.03 o 
  -3   5   1    26179.81    24460.00    329.66 o 
  -1   5   1     1259.81     1497.72     16.93 o 
   1   5   1     4502.48     4489.53     24.12 o 
   3   5   1       52.63       52.98      2.04 o 
   5   5   1     1135.27     1125.98     65.42 o 
   7   5   1      388.60      421.62     22.69 o 
   9   5   1     1041.98     1013.49     10.45 o 
  11   5   1      391.67      413.16      9.22 o 
  13   5   1        2.26        1.64      0.81 o 
  15   5   1       11.35       13.82      1.86 o 
 -16   6   1       21.64       23.69      4.40 o 
 -14   6   1       10.86       15.24      2.18 o 
 -12   6   1        1.50        1.02      1.41 o 
 -10   6   1        6.66       14.78      3.04 o 
  -8   6   1      210.63      234.63     14.42 o 
  -6   6   1     1881.48     2083.14     24.68 o 
  -4   6   1       15.51       10.15      0.76 o 
  -2   6   1    10754.31    10813.97     49.96 o 
   0   6   1       24.88       23.90      1.27 o 
   2   6   1      172.14      155.25      4.05 o 
   4   6   1      498.62      580.68     26.96 o 
   6   6   1      455.96      487.24     13.49 o 
   8   6   1      496.25      451.33     14.98 o 
  10   6   1      187.63      214.30      5.58 o 
  12   6   1      127.88      152.21      3.01 o 
  14   6   1        7.77        3.98      0.73 o 
 -15   7   1        3.27        1.08      0.88 o 
 -13   7   1        5.40        5.97      3.13 o 
 -11   7   1        9.30       12.47      1.87 o 
  -9   7   1      620.00      596.71     16.56 o 
  -7   7   1      143.11      156.94      4.61 o 
  -5   7   1     6851.22     7205.48    137.60 o 
  -3   7   1       29.22       27.19      1.20 o 
  -1   7   1     1104.34      912.17     16.53 o 
   1   7   1     3933.61     4524.76     26.00 o 
   3   7   1     1333.13     1441.17     19.06 o 
   5   7   1      134.58      165.92      5.67 o 
   7   7   1      895.20      817.34     18.62 o 
   9   7   1       79.23       80.17      3.51 o 
  11   7   1      171.94      171.01      5.40 o 
  13   7   1      760.20      852.15      7.70 o 
  15   7   1        0.48        0.84      0.43 o 
 -16   8   1       10.97       15.41      2.41 o 
 -14   8   1        0.48        0.74      0.88 o 
 -12   8   1      294.47      310.03     10.94 o 
 -10   8   1        1.91        1.15      0.52 o 
  -8   8   1      707.12      645.24      7.78 o 
  -6   8   1     1944.29     1969.22     21.06 o 
  -4   8   1      240.11      206.82      5.33 o 
  -2   8   1     1017.16      797.32     46.52 o 
   0   8   1    21013.33    21228.92    108.45 o 
   2   8   1      182.93      161.47      7.71 o 
   4   8   1     2109.91     2218.41     24.81 o 
   6   8   1      872.51      989.41     26.19 o 
   8   8   1      581.56      596.77     13.86 o 
  10   8   1      115.86      116.42      5.02 o 
  12   8   1       12.87       10.73      1.36 o 
  14   8   1       86.30       89.20      3.31 o 
 -15   9   1       32.64       32.45      3.34 o 
 -13   9   1       46.51       45.98      5.84 o 
 -11   9   1      170.51      182.05     10.61 o 
  -9   9   1     1602.84     1616.76     28.86 o 
  -7   9   1       24.47       28.44      1.81 o 
  -5   9   1     3417.66     3826.37     82.38 o 
  -3   9   1     4816.32     5608.53    111.97 o 
  -1   9   1      484.37      501.77     21.02 o 
   1   9   1     1609.25     1822.72     19.60 o 
   3   9   1      999.78     1252.82     35.51 o 
   5   9   1      586.79      588.82     12.37 o 
   7   9   1     2502.91     2604.83     28.40 o 
   9   9   1     1250.25     1233.45     32.97 o 
  11   9   1       31.54       31.14      1.91 o 
  13   9   1       84.42       80.28      3.73 o 
  15   9   1        3.23        2.55      0.98 o 
 -14  10   1      105.20      108.35      3.54 o 
 -12  10   1       10.43       10.78      1.30 o 
 -10  10   1        1.83        1.99      1.01 o 
  -8  10   1     1598.06     1569.46     26.49 o 
  -6  10   1      371.71      384.63      8.23 o 
  -4  10   1       27.74       36.20      2.11 o 
  -2  10   1     1144.28     1628.17     41.99 o 
   0  10   1       22.22       16.23      2.82 o 
   2  10   1      138.59      147.06      9.81 o 
   4  10   1       69.11       54.23      1.93 o 
   6  10   1      917.04     1002.46     22.65 o 
   8  10   1     1441.30     1496.63     26.87 o 
  10  10   1      197.77      203.02      5.59 o 
  12  10   1       19.45       23.04      2.27 o 
  14  10   1       91.35      107.99      3.05 o 
 -15  11   1       71.83       82.35      3.94 o 
 -13  11   1       37.40       40.60      2.58 o 
 -11  11   1        6.59        7.55      1.69 o 
  -9  11   1       12.47       11.72      2.06 o 
  -7  11   1      221.01      249.56      8.76 o 
  -5  11   1      775.54      879.19     21.42 o 
  -3  11   1      467.35      397.01     14.24 o 
  -1  11   1      114.88      173.68      8.25 o 
   1  11   1     5550.24     6630.05    183.99 o 
   3  11   1       17.55       15.35      1.12 o 
   5  11   1     1498.02     1528.84     19.97 o 
   7  11   1       80.01       98.82      2.63 o 
   9  11   1      249.84      262.00      9.33 o 
  11  11   1      173.78      203.85      4.23 o 
  13  11   1       29.59       21.62      1.12 o 
 -14  12   1        0.62        0.91      0.56 o 
 -12  12   1      109.35      100.41      6.10 o 
 -10  12   1      155.93      160.39      6.05 o 
  -8  12   1      796.95      739.10     13.27 o 
  -6  12   1      943.10     1007.05     29.47 o 
  -4  12   1       73.86       69.06      2.84 o 
  -2  12   1     1328.26     1219.45     26.66 o 
   0  12   1      116.72      140.25      4.02 o 
   2  12   1      272.02      249.14      6.25 o 
   4  12   1        4.59        4.99      0.71 o 
   6  12   1      168.70      172.04      4.76 o 
   8  12   1     2642.12     2926.35     34.67 o 
  10  12   1        0.87        1.81      0.76 o 
  12  12   1       19.37       22.84      2.08 o 
 -13  13   1       30.47       37.44      2.02 o 
 -11  13   1       82.21       72.58      4.73 o 
  -9  13   1       59.21       71.47      4.29 o 
  -7  13   1       35.45       31.68      1.41 o 
  -5  13   1     1206.73     1305.01     50.68 o 
  -3  13   1      175.50      187.90      4.45 o 
  -1  13   1      487.22      559.36      4.47 o 
   1  13   1      221.22      196.46      2.51 o 
   3  13   1      159.96      147.80      4.38 o 
   5  13   1       46.09       52.40      1.89 o 
   7  13   1       91.44       98.88      3.92 o 
   9  13   1       13.91       12.20      0.97 o 
  11  13   1        1.97        2.02      0.57 o 
  13  13   1       20.97       22.16      1.44 o 
 -12  14   1      104.63      101.67     15.16 o 
 -10  14   1       94.14       89.98     11.22 o 
  -8  14   1      331.69      393.91     45.11 o 
  -6  14   1        1.89        3.07      0.87 o 
  -4  14   1     2449.66     2537.85     38.71 o 
  -2  14   1      535.28      528.75      7.91 o 
   0  14   1        4.58        5.53      2.68 o 
   2  14   1     1165.58     1298.93     13.72 o 
   4  14   1       41.20       43.59      1.94 o 
   6  14   1       41.65       33.02      2.05 o 
   8  14   1      184.88      194.43      2.79 o 
  10  14   1       92.36       90.18      3.57 o 
  12  14   1       34.92       36.39      4.27 o 
 -13  15   1       70.73       58.49      2.97 o 
 -11  15   1        0.35        0.54      0.55 o 
  -9  15   1       23.57       22.08      5.05 o 
  -7  15   1       39.24       36.38      3.78 o 
  -5  15   1      118.94      151.61      6.23 o 
  -3  15   1      164.05      164.30      2.95 o 
  -1  15   1        4.97        7.43      1.16 o 
   1  15   1       77.21       83.50      4.28 o 
   3  15   1       60.64       57.65      2.63 o 
   5  15   1     1115.30     1135.27     18.49 o 
   7  15   1        5.70       10.18      1.11 o 
   9  15   1       19.39       17.49      1.24 o 
  11  15   1      183.99      186.15      9.64 o 
 -12  16   1       53.69       46.41      2.71 o 
 -10  16   1       54.24       64.39      5.38 o 
  -8  16   1       46.71       38.75      3.68 o 
  -6  16   1      308.54      305.14     15.15 o 
  -4  16   1      755.94      829.95     24.57 o 
  -2  16   1     1243.56     1240.67     59.84 o 
   0  16   1      211.28      207.64      6.26 o 
   2  16   1       97.63       97.54      5.96 o 
   4  16   1     1074.99     1184.86     14.93 o 
   6  16   1       41.16       42.93      3.25 o 
   8  16   1       81.86       88.39      3.63 o 
  10  16   1       79.31       74.03      1.97 o 
 -11  17   1        7.32        8.78      3.50 o 
  -9  17   1       20.15       17.77      2.29 o 
  -7  17   1       15.62       14.62      1.99 o 
  -5  17   1      303.64      363.85      8.34 o 
  -3  17   1      785.50      773.15     32.18 o 
  -1  17   1       58.79       54.65      3.21 o 
   1  17   1       49.10       57.86      5.43 o 
   3  17   1        5.56        2.98      1.66 o 
   5  17   1     1103.42     1123.99      5.69 o 
   7  17   1      106.61      122.69      3.37 o 
   9  17   1        0.32        0.35      0.54 o 
 -10  18   1       50.13       73.33      3.92 o 
  -8  18   1       85.15       91.11      8.20 o 
  -6  18   1       48.43       48.93      2.63 o 
  -4  18   1       23.61       21.52      2.72 o 
  -2  18   1        7.15        4.78      0.90 o 
   0  18   1      179.64      154.69      4.51 o 
   2  18   1      518.86      601.13     18.63 o 
   4  18   1      716.50      748.52     16.06 o 
   6  18   1       18.05       22.27      2.00 o 
   8  18   1       77.86       73.81      1.71 o 
  -9  19   1       93.08      108.64      5.45 o 
  -7  19   1       46.98       45.73      3.52 o 
  -3  19   1      462.14      431.34     11.65 o 
  -1  19   1        0.88        1.41      0.74 o 
   1  19   1       10.48        7.33      1.43 o 
   3  19   1       32.67       35.91      2.45 o 
   5  19   1      250.48      241.06      6.57 o 
   7  19   1        5.62        7.56      1.02 o 
   9  19   1        3.72        3.69      1.40 o 
  -8  20   1       61.31       53.89      2.97 o 
  -6  20   1      117.00       94.82      4.55 o 
  -4  20   1        1.13        3.03      1.58 o 
  -2  20   1      162.11      148.89      5.49 o 
   0  20   1       45.10       46.57      2.93 o 
   2  20   1       31.83       36.56      2.14 o 
   4  20   1       50.13       42.85      2.00 o 
   6  20   1      123.43      132.86      4.07 o 
   8  20   1       17.72        7.52      2.24 o 
  -7  21   1        6.50        6.26      1.72 o 
  -5  21   1       84.17       85.96      5.46 o 
  -3  21   1        0.27        0.73      1.45 o 
  -1  21   1       29.71       26.70      2.34 o 
   1  21   1       10.24        8.85      1.17 o 
   3  21   1       34.11       32.26      3.49 o 
   5  21   1       34.84       39.89      2.09 o 
  -4  22   1        0.98        1.63      0.90 o 
  -2  22   1       35.94       42.80      3.72 o 
   0  22   1        0.05        0.76      0.75 o 
   2  22   1       81.55       62.09      1.91 o 
   4  22   1        2.31        0.41      0.25 o 
  -1  23   1       26.28       21.35      1.76 o 
 -16   0   2       18.84       21.83      2.54 o 
 -14   0   2      182.57      188.62      9.46 o 
 -12   0   2     1546.74     1516.94     23.98 o 
 -10   0   2      554.26      406.73     12.67 o 
  -8   0   2     9661.78    10293.67    103.45 o 
  -6   0   2     3303.79     2797.08     23.27 o 
  -4   0   2    10167.68     9697.10     34.19 o 
  -2   0   2     6569.82     6019.60     29.78 o 
   2   0   2     3974.96     3694.74     18.45 o 
   4   0   2      663.04      624.36     15.70 o 
   8   0   2     1311.09     1443.42     17.75 o 
  10   0   2      185.86      191.34      4.82 o 
  12   0   2       47.12       49.59      2.74 o 
  14   0   2       63.59       67.53      5.58 o 
 -17   1   2        1.03        1.05      0.75 o 
 -15   1   2       42.98       47.02      5.72 o 
 -13   1   2      196.74      206.46     10.50 o 
 -11   1   2      450.94      443.94      4.49 o 
  -9   1   2     1728.29     1856.76     23.27 o 
  -7   1   2     2221.94     2281.43     37.44 o 
  -5   1   2     3322.65     2929.17     29.29 o 
  -3   1   2     4145.46     3632.91     10.98 o 
  -1   1   2      678.68      633.55     15.76 o 
   1   1   2      218.95      167.92      4.47 o 
   3   1   2     2397.73     2273.32    145.58 o 
   5   1   2      786.91      691.30     17.54 o 
   9   1   2      589.70      620.34      6.90 o 
  11   1   2       84.17       88.88      3.51 o 
  13   1   2        1.76        1.94      0.62 o 
  15   1   2        2.35        0.83      0.41 o 
 -16   2   2       15.79       14.52      1.11 o 
 -14   2   2       76.92       78.58      3.85 o 
 -12   2   2      578.07      570.36      6.90 o 
 -10   2   2      776.41      695.79     11.32 o 
  -8   2   2     1090.00     1339.85     24.80 o 
  -6   2   2       50.59       39.87      2.63 o 
  -4   2   2      877.82      912.53     13.06 o 
   0   2   2      137.23       97.28      5.96 o 
   2   2   2     4481.65     4040.50     22.12 o 
   8   2   2      271.19      244.13      2.74 o 
  10   2   2       13.86       13.11      1.23 o 
  12   2   2        1.74        2.80      0.60 o 
  14   2   2       38.70       35.03      2.10 o 
 -17   3   2       24.85       35.06      2.93 o 
 -15   3   2       25.11       20.40      2.58 o 
 -13   3   2        9.78       10.40      2.98 o 
 -11   3   2     1331.71     1339.54     12.12 o 
  -9   3   2      266.22      213.86      6.88 o 
  -7   3   2    11709.63    12406.34     46.58 o 
  -5   3   2     1055.92     1049.36     14.44 o 
  -3   3   2     3216.83     2795.92     74.50 o 
   3   3   2     6371.08     6093.66     77.86 o 
   5   3   2     1637.98     1785.28     26.16 o 
   9   3   2        3.44        3.09      0.59 o 
  11   3   2        4.93        7.65      0.75 o 
  13   3   2      105.49      129.86      6.47 o 
  15   3   2        6.47        5.98      1.17 o 
 -16   4   2       33.82       41.02      2.54 o 
 -14   4   2      774.95      778.07      8.78 o 
 -12   4   2     1174.01     1191.31     20.58 o 
 -10   4   2     2124.65     2100.35     16.30 o 
  -8   4   2     1180.23     1071.35     18.21 o 
  -6   4   2      498.53      465.54     13.15 o 
  -4   4   2      104.55      113.19      4.15 o 
  -2   4   2      994.47      836.33     16.60 o 
   2   4   2     6420.52     6070.08     33.15 o 
   4   4   2     2163.99     2389.67     54.13 o 
   6   4   2        6.27        4.80      0.98 o 
   8   4   2      100.00      117.29      4.22 o 
  10   4   2        0.50        0.70      0.76 o 
  12   4   2       51.38       50.23      2.38 o 
  14   4   2       11.58       10.38      1.63 o 
 -17   5   2        1.29        1.48      0.77 o 
 -15   5   2       55.79       50.74      3.07 o 
 -13   5   2     2890.45     2964.29     48.66 o 
 -11   5   2      582.92      608.07     16.03 o 
  -9   5   2       86.97      107.25      3.16 o 
  -7   5   2     1981.32     2385.28     34.16 o 
  -5   5   2      269.86      257.18      3.69 o 
  -3   5   2      234.26      206.40      4.65 o 
  -1   5   2      908.18      964.11     69.03 o 
   1   5   2     7839.33     7887.24     41.46 o 
   3   5   2       48.66       46.37      2.11 o 
   5   5   2     3809.43     3757.85     54.93 o 
   7   5   2      750.45      702.50      7.62 o 
   9   5   2      957.96      942.48     21.70 o 
  11   5   2        6.83        9.74      1.60 o 
  13   5   2      257.02      273.08      7.65 o 
  15   5   2        2.21        1.06      0.42 o 
 -16   6   2       11.93       11.74      1.60 o 
 -14   6   2      578.02      592.39     25.86 o 
 -12   6   2      322.07      325.05      7.96 o 
 -10   6   2      604.82      555.64      8.32 o 
  -8   6   2        6.67        4.32      0.61 o 
  -6   6   2     2553.57     3045.97     65.05 o 
  -4   6   2     8384.27     8796.72    201.32 o 
  -2   6   2    14428.23    14528.22     73.72 o 
   0   6   2    14084.45    14071.08     71.41 o 
   2   6   2     1364.38     1629.65     21.29 o 
   4   6   2      240.49      185.20     15.84 o 
   8   6   2      252.67      257.67      3.83 o 
  10   6   2      397.37      414.20     18.48 o 
  12   6   2      216.58      239.40      6.20 o 
  14   6   2       10.82       13.27      2.05 o 
 -17   7   2       19.36       26.06      2.70 o 
 -15   7   2       14.28       18.01      1.90 o 
 -13   7   2     1395.24     1503.09     59.56 o 
 -11   7   2       86.04       79.61      7.76 o 
  -9   7   2     4361.72     4185.19     28.71 o 
  -7   7   2     3180.88     3150.50    132.05 o 
  -5   7   2      302.21      289.64      4.25 o 
  -3   7   2     4076.10     4265.43     26.13 o 
   1   7   2    15932.32    16345.84    161.09 o 
   3   7   2    12959.69    12961.28    255.31 o 
   5   7   2     3004.95     3443.73    109.88 o 
   7   7   2      217.50      202.08      5.08 o 
   9   7   2     1259.97     1228.74     34.10 o 
  11   7   2       31.03       30.42      2.41 o 
  13   7   2      230.29      232.53      7.20 o 
 -16   8   2       22.21       32.24      3.51 o 
 -14   8   2      117.30      118.14      7.10 o 
 -12   8   2       17.54       22.63      3.29 o 
 -10   8   2      211.60      229.55      3.22 o 
  -8   8   2      116.56      153.08      4.03 o 
  -6   8   2      834.09      893.69     14.19 o 
  -4   8   2       55.39       33.45      1.96 o 
  -2   8   2     2288.99     2523.04     77.32 o 
   0   8   2       77.71       66.59      2.61 o 
   2   8   2      265.26      322.08     20.56 o 
   4   8   2       95.63      131.71      4.54 o 
   6   8   2      596.27      594.51     12.94 o 
   8   8   2      705.63      716.42     15.88 o 
  10   8   2       35.59       40.98      2.18 o 
  12   8   2       16.92       21.59      2.15 o 
  14   8   2       76.27       72.15      2.20 o 
 -15   9   2        4.96        2.77      0.77 o 
 -13   9   2      292.00      312.49      7.95 o 
 -11   9   2       14.86       18.23      2.95 o 
  -9   9   2      749.98      775.47      7.56 o 
  -7   9   2     3530.95     3244.52    120.36 o 
  -5   9   2        4.59        6.60      1.04 o 
  -3   9   2      945.21     1086.74     19.73 o 
   1   9   2      200.83      346.42     11.56 o 
   3   9   2      536.06      420.86     20.68 o 
   5   9   2      137.99      151.38      3.73 o 
   7   9   2        7.02        7.24      0.69 o 
   9   9   2       13.87       17.65      1.36 o 
  11   9   2       95.89      107.80      4.15 o 
  13   9   2      131.72      151.99      3.80 o 
 -16  10   2       46.29       45.38      4.86 o 
 -14  10   2       14.13       15.32      1.76 o 
 -12  10   2       13.13       11.54      1.46 o 
 -10  10   2     1676.11     1590.25     25.00 o 
  -8  10   2     1415.69     1296.10     16.60 o 
  -6  10   2       73.87       78.56      4.18 o 
  -4  10   2     2076.88     2528.50     61.27 o 
  -2  10   2       22.95       20.31      2.45 o 
   0  10   2     8133.07     9515.83    303.91 o 
   2  10   2      189.23      122.81      4.14 o 
   4  10   2      307.76      326.38     10.93 o 
   6  10   2      977.88     1025.09     18.08 o 
   8  10   2       14.15        8.79      1.20 o 
  10  10   2        9.26       10.15      0.96 o 
  12  10   2        2.31        3.56      0.77 o 
  14  10   2        4.88        2.09      0.76 o 
 -15  11   2        1.37        2.10      0.64 o 
 -13  11   2        1.49        0.53      0.92 o 
 -11  11   2       22.22       22.28      2.10 o 
  -9  11   2      218.75      213.37      4.04 o 
  -7  11   2     2035.26     1971.32     22.44 o 
  -5  11   2       52.89       54.20      2.30 o 
  -3  11   2     1434.06     1744.05     44.57 o 
  -1  11   2       32.73       32.00      3.66 o 
   1  11   2        5.33        3.32      1.29 o 
   3  11   2     1048.93     1038.30     21.58 o 
   5  11   2       21.43       21.18      0.97 o 
   7  11   2      175.60      160.46      3.97 o 
   9  11   2      104.91      113.20      2.81 o 
  11  11   2        0.63        0.95      0.50 o 
  13  11   2        7.00        4.43      0.71 o 
 -14  12   2        2.56        3.95      1.72 o 
 -12  12   2        4.02        3.15      1.25 o 
 -10  12   2       77.86       86.28      4.90 o 
  -8  12   2     1374.41     1322.74     15.84 o 
  -6  12   2       32.75       39.47      1.65 o 
  -4  12   2      239.78      254.76     15.27 o 
  -2  12   2      704.17      618.72     16.49 o 
   0  12   2       68.53       86.25      2.76 o 
   2  12   2      126.01      117.74      4.06 o 
   4  12   2      127.76      126.55      3.04 o 
   6  12   2      184.51      189.45      5.02 o 
   8  12   2      711.23      809.53     10.26 o 
  10  12   2      173.05      180.47      4.49 o 
  12  12   2        8.75       10.96      1.62 o 
 -13  13   2      244.68      253.26      8.32 o 
 -11  13   2      267.11      269.94      6.91 o 
  -9  13   2       24.38       23.15      1.76 o 
  -7  13   2        5.35        4.16      0.92 o 
  -5  13   2     2720.54     2887.81     70.39 o 
  -3  13   2      554.99      517.10      9.85 o 
  -1  13   2      132.23      150.38      4.24 o 
   1  13   2       89.03      103.36      3.43 o 
   3  13   2      572.52      622.61      7.34 o 
   5  13   2      144.07      149.25      5.29 o 
   7  13   2      757.92      818.69     14.13 o 
   9  13   2       97.14      101.28      3.67 o 
  11  13   2        0.62        0.67      0.44 o 
 -14  14   2        2.12       -0.03      0.74 o 
 -12  14   2       85.50       92.81     19.67 o 
 -10  14   2       96.57       90.53      4.76 o 
  -8  14   2     2007.74     2080.64     49.24 o 
  -6  14   2      147.21      157.81      8.56 o 
  -4  14   2     1353.63     1506.29     18.66 o 
  -2  14   2      176.89      181.86      3.94 o 
   0  14   2        8.36        7.58      0.68 o 
   2  14   2      905.29      981.48     19.28 o 
   4  14   2        2.39        1.65      0.69 o 
   6  14   2      463.04      463.07      7.68 o 
   8  14   2       88.34       83.75      3.15 o 
  10  14   2       52.62       59.76      2.57 o 
  12  14   2        1.15        0.87      0.29 o 
 -13  15   2        0.34       -0.08      0.39 o 
 -11  15   2       59.78       67.36     10.00 o 
  -9  15   2        8.92        5.10      1.49 o 
  -7  15   2      840.20      892.11     21.99 o 
  -5  15   2     1515.11     1440.56     76.04 o 
  -3  15   2      375.48      380.78      6.50 o 
  -1  15   2       25.91       19.70      1.01 o 
   1  15   2      414.80      401.42      5.32 o 
   3  15   2      573.73      532.39      9.19 o 
   5  15   2      269.63      281.66      7.15 o 
   7  15   2        2.17        2.68      0.68 o 
   9  15   2       12.83        9.00      0.86 o 
  11  15   2        8.12        3.15      0.82 o 
 -12  16   2       31.89       24.09      3.08 o 
 -10  16   2      274.34      304.70     14.66 o 
  -8  16   2        9.50       13.21      1.93 o 
  -6  16   2        2.79        2.57      2.40 o 
  -4  16   2     1095.58     1283.54     31.75 o 
  -2  16   2      469.11      533.56     13.36 o 
   0  16   2      494.81      493.28      9.91 o 
   2  16   2       33.88       23.33      1.67 o 
   4  16   2      617.87      667.02     11.64 o 
   6  16   2      170.00      211.00      4.30 o 
   8  16   2        0.53        1.24      0.66 o 
  10  16   2       10.12       15.20      1.69 o 
 -11  17   2       45.37       43.25      5.10 o 
  -9  17   2        6.49        3.88      1.08 o 
  -7  17   2      124.74      120.76      5.17 o 
  -5  17   2      467.88      517.53      9.73 o 
  -3  17   2       15.11       15.56      3.83 o 
  -1  17   2        2.18        1.58      0.98 o 
   1  17   2        3.38        4.21      1.20 o 
   3  17   2      925.08      937.87     16.74 o 
   5  17   2      334.47      374.23      6.76 o 
   7  17   2        1.68        0.33      0.76 o 
   9  17   2       22.44       22.09      1.56 o 
 -10  18   2      238.24      255.95     15.01 o 
  -8  18   2       22.72       25.81      3.27 o 
  -6  18   2       33.49       45.54      4.28 o 
  -4  18   2       45.67       42.39      3.92 o 
  -2  18   2        1.49        1.68      0.96 o 
   0  18   2      204.06      223.39      6.65 o 
   2  18   2       52.05       53.59      2.30 o 
   4  18   2      252.77      260.57      6.32 o 
   6  18   2       28.66       25.12      6.87 o 
   8  18   2       46.15       42.35      2.62 o 
  -9  19   2       74.92       81.81      5.39 o 
  -5  19   2      172.17      171.07      8.80 o 
  -3  19   2      249.56      272.48     19.38 o 
  -1  19   2      160.80      185.53      4.90 o 
   1  19   2        1.25        1.55      0.93 o 
   3  19   2      478.09      528.36     12.95 o 
   5  19   2      101.89      110.92      6.28 o 
   7  19   2       30.34       21.21      1.60 o 
  -8  20   2        9.96       11.01      2.69 o 
  -6  20   2       29.43       32.92      2.74 o 
  -4  20   2      424.04      452.25     23.56 o 
  -2  20   2       13.04       10.31      2.32 o 
   0  20   2       45.14       43.92      3.52 o 
   2  20   2       89.18       96.25      3.88 o 
   4  20   2        5.84        3.23      0.82 o 
   6  20   2       23.93       24.54      1.82 o 
  -7  21   2        7.54        7.84      1.96 o 
  -5  21   2        8.98        4.86      1.54 o 
  -3  21   2        1.11        1.62      1.30 o 
  -1  21   2       21.80       20.24      1.54 o 
   1  21   2       80.20       80.88      3.14 o 
   3  21   2        6.03        2.48      0.76 o 
   5  21   2        2.58        1.34      0.36 o 
  -4  22   2        2.62        1.16      0.80 o 
  -2  22   2       38.06       39.10      2.91 o 
   0  22   2       13.26        8.09      1.94 o 
   2  22   2       16.58        8.81      1.91 o 
 -17   1   3       40.81       38.59      2.00 o 
 -15   1   3       61.63       73.85      8.11 o 
 -13   1   3       80.20       77.98      2.95 o 
 -11   1   3        4.02        3.94      0.58 o 
  -9   1   3       47.57       60.82      2.46 o 
  -7   1   3     7312.09     7759.70     30.87 o 
  -5   1   3     8928.61     8865.86     85.49 o 
  -3   1   3     7556.55     7210.45     26.42 o 
  -1   1   3      255.47      177.41      4.48 o 
   3   1   3     3102.97     3292.03     17.10 o 
   7   1   3     2458.66     2380.40     36.31 o 
   9   1   3       15.95       14.72      1.16 o 
  11   1   3        5.59        4.87      0.71 o 
  13   1   3       22.74       19.09      1.68 o 
 -18   2   3       73.36       63.94      3.16 o 
 -16   2   3       50.47       57.06      3.34 o 
 -14   2   3      183.07      167.51      6.86 o 
 -12   2   3     1222.82     1142.72     12.92 o 
 -10   2   3      893.30      804.17     12.10 o 
  -8   2   3     2188.01     2440.04     38.30 o 
  -6   2   3        3.49        4.71      0.72 o 
  -4   2   3     1912.22     1655.09     13.82 o 
   4   2   3      153.79      150.96      9.32 o 
   8   2   3        3.60        3.17      0.34 o 
  10   2   3      289.86      309.40      4.48 o 
  12   2   3       58.84       64.97      2.86 o 
  14   2   3        6.19        4.41      1.12 o 
 -17   3   3        3.29        3.91      1.09 o 
 -15   3   3        3.84        5.19      0.91 o 
 -13   3   3      158.97      153.86      5.85 o 
 -11   3   3      380.79      355.92      4.15 o 
  -9   3   3        9.82        9.31      0.92 o 
  -7   3   3    11324.59    11965.89     62.50 o 
  -5   3   3      644.50      638.72      9.51 o 
  -3   3   3     2716.00     2447.25     39.08 o 
  -1   3   3     1942.98     1786.71     25.54 o 
   1   3   3     7921.33     7687.43     39.90 o 
   3   3   3     1099.95     1272.99     18.69 o 
   7   3   3     3438.33     3347.76     27.95 o 
   9   3   3        1.73        0.97      0.46 o 
  11   3   3      127.47      129.06      5.26 o 
  13   3   3       13.94       10.86      2.09 o 
 -16   4   3       37.71       34.36      3.57 o 
 -14   4   3       11.56        5.19      1.32 o 
 -12   4   3     1036.14     1011.12     24.83 o 
 -10   4   3      461.85      443.38      4.71 o 
  -8   4   3        1.77        1.19      0.73 o 
  -6   4   3     2019.56     2272.01     17.34 o 
  -4   4   3      105.72      118.32      7.48 o 
  -2   4   3    10285.89     9468.77     47.80 o 
   0   4   3     7004.39     6624.35     34.46 o 
   2   4   3      702.80      672.42     17.51 o 
   8   4   3      800.54      837.30      8.84 o 
  10   4   3        0.84        1.09      0.84 o 
  12   4   3       60.03       70.19      4.07 o 
  14   4   3        6.32        3.19      0.91 o 
 -17   5   3       28.06       23.75      2.17 o 
 -15   5   3      375.43      403.78     15.48 o 
 -13   5   3      143.10      176.72      9.09 o 
 -11   5   3      577.15      522.32      5.68 o 
  -9   5   3      837.21      702.63     12.99 o 
  -7   5   3     1191.23     1471.49     18.49 o 
  -5   5   3     3557.19     3573.74     21.67 o 
  -3   5   3     3129.45     3090.55     18.69 o 
  -1   5   3     1799.14     1986.50     40.79 o 
   1   5   3     7327.06     7263.73     36.60 o 
   3   5   3     1934.32     2178.47     78.62 o 
   5   5   3      645.60      668.43     17.30 o 
   7   5   3       29.97       31.38      4.10 o 
   9   5   3      175.48      198.81      4.28 o 
  11   5   3      111.52      125.65      4.81 o 
  13   5   3       42.72       52.47      2.38 o 
 -16   6   3       15.37       16.50      1.47 o 
 -14   6   3       91.22      107.11      5.03 o 
 -12   6   3      667.84      648.65     16.59 o 
 -10   6   3     1141.01     1046.34     10.53 o 
  -8   6   3       63.77       56.74      2.39 o 
  -6   6   3     4288.62     4912.54    155.09 o 
  -4   6   3     1439.12     1512.09     13.15 o 
   0   6   3      711.13      863.54     42.11 o 
   2   6   3     4012.42     4224.45     26.13 o 
   4   6   3       27.15       20.22      1.90 o 
   6   6   3      405.28      403.39      7.05 o 
   8   6   3       50.18       44.57      2.43 o 
  10   6   3      315.36      352.46     12.54 o 
  12   6   3       42.82       38.87      2.09 o 
  14   6   3        0.87        0.19      0.23 o 
 -17   7   3       30.16       30.83      3.26 o 
 -15   7   3        0.50        0.21      0.74 o 
 -13   7   3      975.00     1052.44     42.88 o 
 -11   7   3      129.50       98.56      9.02 o 
  -9   7   3      230.68      207.13     16.59 o 
  -7   7   3      196.88      204.54      5.69 o 
  -5   7   3      133.85      186.83      6.90 o 
  -3   7   3     1783.09     1936.89     77.29 o 
  -1   7   3     1988.05     1915.66    127.31 o 
   1   7   3     9915.76    10693.36     54.01 o 
   3   7   3     4203.70     4287.71     76.25 o 
   5   7   3      306.52      299.05     13.05 o 
   7   7   3      357.64      331.85      4.38 o 
   9   7   3      883.59      919.58     24.05 o 
  11   7   3      328.21      347.12     12.90 o 
  13   7   3      133.11      145.02      3.58 o 
 -16   8   3       75.14       82.81      3.70 o 
 -14   8   3        5.13        3.83      0.94 o 
 -12   8   3     1183.28     1188.92     20.50 o 
 -10   8   3       11.44       10.07      1.43 o 
  -8   8   3      145.83      134.74      5.11 o 
  -6   8   3     1293.89     1545.97     19.52 o 
  -4   8   3     1845.73     1567.29     24.64 o 
  -2   8   3      742.55      859.17     22.36 o 
   0   8   3       85.40       64.31      2.53 o 
   2   8   3      583.76      693.20     34.33 o 
   4   8   3     2036.22     2227.80     96.77 o 
   6   8   3        5.29        4.42      1.12 o 
   8   8   3     3538.18     3688.36     52.05 o 
  10   8   3       95.16      101.42      3.72 o 
  12   8   3       10.34        9.79      1.38 o 
 -15   9   3      111.96      123.92      4.90 o 
 -13   9   3      270.58      277.34     17.69 o 
 -11   9   3      208.51      176.23      6.35 o 
  -9   9   3      867.49      821.32      9.96 o 
  -7   9   3      250.02      217.76      5.99 o 
  -5   9   3     2222.02     2340.33     34.80 o 
  -3   9   3      193.83      204.30     11.68 o 
  -1   9   3     2666.78     3003.39     44.06 o 
   1   9   3     6148.48     7139.80    207.34 o 
   3   9   3      598.76      585.98      9.01 o 
   5   9   3       13.42       14.07      1.05 o 
   7   9   3       27.41       25.91      1.61 o 
   9   9   3       23.78       28.42      2.25 o 
  11   9   3       75.92       76.58      3.03 o 
  13   9   3        6.44        4.55      1.67 o 
 -16  10   3       29.50       31.42      3.39 o 
 -14  10   3       27.37       22.17      1.79 o 
 -12  10   3       12.60       12.30      2.91 o 
 -10  10   3      290.41      307.54      7.50 o 
  -8  10   3       95.52       87.03      2.37 o 
  -6  10   3      199.58      202.27      6.29 o 
  -4  10   3      440.17      471.01     29.27 o 
  -2  10   3     1619.71     1986.72     21.68 o 
   0  10   3       23.77       30.30      6.17 o 
   2  10   3      564.78      539.98     45.10 o 
   4  10   3      131.32      136.77      4.46 o 
   6  10   3      537.76      546.48     10.92 o 
   8  10   3      820.03      851.70     14.48 o 
  10  10   3       61.36       58.86      2.42 o 
  12  10   3        1.85        0.98      0.47 o 
 -15  11   3       45.80       38.38      3.86 o 
 -13  11   3      114.98      118.42      7.18 o 
 -11  11   3      590.49      586.13     47.16 o 
  -9  11   3      489.96      582.34     17.58 o 
  -7  11   3      794.99      807.54     26.06 o 
  -5  11   3      977.41      975.31     23.36 o 
  -3  11   3      146.04      223.50      9.86 o 
  -1  11   3     1747.57     2074.08     80.15 o 
   1  11   3     1345.38     1363.49     33.85 o 
   3  11   3        6.75        6.92      0.82 o 
   5  11   3       73.58       77.45      2.31 o 
   7  11   3        0.47        2.08      0.85 o 
   9  11   3       10.74       12.57      1.04 o 
  11  11   3       97.39      104.16      3.06 o 
 -14  12   3      123.32      132.68      4.93 o 
 -12  12   3       72.94       81.55      4.11 o 
 -10  12   3      119.86      112.89      5.96 o 
  -8  12   3     1098.55     1186.29     25.99 o 
  -6  12   3      359.56      386.50      5.30 o 
  -4  12   3     1285.81     1281.04     25.09 o 
  -2  12   3     3235.55     2972.54     75.84 o 
   0  12   3      381.63      411.26     12.31 o 
   2  12   3      142.18      137.57      4.29 o 
   4  12   3      172.96      184.50      3.90 o 
   6  12   3        1.09        1.20      0.82 o 
   8  12   3      367.97      408.08      7.68 o 
  10  12   3       25.93       21.80      1.39 o 
  12  12   3        1.26        0.31      0.31 o 
 -15  13   3       18.42       25.47      2.68 o 
 -13  13   3        2.43        4.92      1.95 o 
 -11  13   3       23.73       26.88      2.70 o 
  -9  13   3       71.89       85.04      4.64 o 
  -7  13   3        3.93        2.37      0.88 o 
  -5  13   3      157.09      174.10      4.43 o 
  -3  13   3      226.55      219.08      5.24 o 
  -1  13   3     1654.87     1797.85     16.07 o 
   1  13   3      402.44      477.05      7.04 o 
   3  13   3      203.90      187.21      4.98 o 
   5  13   3      131.03      142.66      4.15 o 
   7  13   3       18.60       19.34      1.16 o 
   9  13   3       50.03       52.11      2.48 o 
  11  13   3        1.20        1.78      0.49 o 
 -14  14   3        4.62        4.81      1.87 o 
 -12  14   3        1.92        2.27      1.10 o 
 -10  14   3        4.19        4.05      2.20 o 
  -8  14   3     2353.01     2520.83    377.13 o 
  -6  14   3      427.62      433.10     13.25 o 
  -4  14   3     1391.99     1381.09     23.35 o 
  -2  14   3       46.47       43.83      1.71 o 
   0  14   3       31.33       35.80      2.53 o 
   2  14   3       30.32       29.21      1.62 o 
   4  14   3      830.64      915.25     13.82 o 
   6  14   3       29.28       23.89      1.69 o 
   8  14   3       82.83       77.75      3.54 o 
  10  14   3       16.65       17.78      1.56 o 
 -13  15   3       73.83       80.86      3.55 o 
 -11  15   3       94.52      100.42      3.81 o 
  -9  15   3      213.23      211.23     16.70 o 
  -7  15   3      126.06      126.36     17.49 o 
  -5  15   3       77.77       81.23      5.50 o 
  -3  15   3      198.24      191.08      3.60 o 
  -1  15   3        9.52       10.21      1.95 o 
   1  15   3       32.71       40.69      2.27 o 
   3  15   3       57.87       43.17      2.39 o 
   5  15   3       15.20       23.55      1.97 o 
   7  15   3        3.20        0.97      0.67 o 
   9  15   3        5.20        5.19      0.98 o 
 -12  16   3      218.20      192.21      7.92 o 
 -10  16   3       94.30       86.49      4.67 o 
  -8  16   3       17.57       15.47      2.08 o 
  -6  16   3      310.62      302.55     15.14 o 
  -4  16   3     1018.36     1108.94     20.08 o 
  -2  16   3      157.93      143.77      7.39 o 
   0  16   3      167.01      190.02      7.97 o 
   2  16   3     1037.63     1017.27     18.50 o 
   4  16   3      209.32      233.90      6.90 o 
   6  16   3       36.01       29.81      2.84 o 
   8  16   3       35.24       38.70      1.66 o 
 -11  17   3       24.57       29.65      3.70 o 
  -9  17   3        6.19        6.36      1.42 o 
  -7  17   3       17.56       17.64      3.69 o 
  -5  17   3     3759.48     4410.22    322.30 o 
  -3  17   3       68.63       72.86      3.86 o 
  -1  17   3       10.89       12.30      1.64 o 
   1  17   3      243.96      266.19      6.98 o 
   3  17   3      238.38      221.92      7.43 o 
   5  17   3      471.37      521.90     24.34 o 
   7  17   3       15.37       15.59      1.61 o 
   9  17   3        8.58        5.20      4.50 o 
 -10  18   3        0.26        0.79      0.86 o 
  -8  18   3       24.61       22.37      2.48 o 
  -6  18   3      126.35      160.03      7.65 o 
  -4  18   3        3.36        2.19      1.68 o 
  -2  18   3        1.09        0.87      0.95 o 
   0  18   3        2.68        2.28      1.05 o 
   2  18   3      651.94      578.03     39.21 o 
   4  18   3        9.15        6.36      0.77 o 
   6  18   3        1.30        0.79      0.58 o 
   8  18   3        0.45        0.48      1.01 o 
  -7  19   3       12.51       12.97      1.88 o 
  -5  19   3      442.20      410.54     19.48 o 
  -3  19   3       29.44       31.10      7.15 o 
  -1  19   3      122.45      129.70      6.47 o 
   1  19   3       24.44       19.97      2.28 o 
   3  19   3      202.53      193.43     19.09 o 
   5  19   3        8.93        4.90      0.76 o 
   7  19   3        0.22        0.45      0.66 o 
  -8  20   3      133.00      125.84      7.52 o 
  -6  20   3       70.53       84.24      4.42 o 
  -4  20   3        4.69        5.23      1.75 o 
  -2  20   3        1.62        1.80      1.27 o 
   0  20   3        8.00        7.70      0.87 o 
   2  20   3        9.66        9.32      1.94 o 
   4  20   3        3.12        3.59      0.68 o 
   6  20   3        0.44        0.42      0.58 o 
  -7  21   3       58.53       51.22      2.88 o 
  -5  21   3       66.23       57.52      3.98 o 
  -3  21   3      154.75      147.87      6.51 o 
  -1  21   3        0.67        0.34      0.55 o 
   1  21   3       11.54        8.21      1.05 o 
   3  21   3       20.82       23.10      2.84 o 
  -4  22   3        4.64        5.64      1.13 o 
  -2  22   3        1.72        0.57      0.53 o 
   0  22   3        0.65        0.36      0.33 o 
   2  22   3       31.98       26.81      2.81 o 
 -18   0   4       97.10      103.64      4.91 o 
 -16   0   4       32.85       34.43      2.98 o 
 -14   0   4      356.51      389.21     10.20 o 
 -12   0   4      737.62      788.92      9.89 o 
 -10   0   4     1252.49     1370.26     20.63 o 
  -8   0   4    11916.26    12694.58    126.79 o 
  -6   0   4     5275.27     5181.12     18.97 o 
  -4   0   4    22961.30    21084.81     73.05 o 
   8   0   4        1.62        2.35      0.55 o 
  10   0   4       10.91       13.41      1.55 o 
  12   0   4        9.98        9.65      1.27 o 
 -17   1   4      222.47      249.06      9.21 o 
 -15   1   4      101.35       83.98      3.98 o 
 -13   1   4     1507.54     1372.11     21.86 o 
 -11   1   4      126.78      116.96      3.49 o 
  -9   1   4      293.87      299.73      8.10 o 
  -7   1   4      699.17      639.57      7.43 o 
  -5   1   4     1464.31     1327.71     15.59 o 
  -3   1   4     1366.97     1200.71     29.24 o 
   7   1   4     3458.67     3418.15     35.73 o 
   9   1   4       73.45       78.75      3.67 o 
  11   1   4        0.54        0.76      0.64 o 
  13   1   4        0.18        0.60      0.52 o 
 -18   2   4        0.37        0.75      0.40 o 
 -16   2   4       33.44       30.21      1.98 o 
 -14   2   4       59.10       49.71      7.74 o 
 -12   2   4      669.60      635.01      6.53 o 
 -10   2   4        4.43        4.65      1.13 o 
  -8   2   4      458.93      606.48      9.29 o 
  -6   2   4       42.62       56.06      2.15 o 
  -4   2   4     3284.60     3122.44     39.93 o 
  -2   2   4        4.06        4.45      0.87 o 
   6   2   4      267.71      274.49     11.61 o 
   8   2   4      335.64      357.17      5.30 o 
  10   2   4       24.83       30.78      2.97 o 
  12   2   4       54.63       55.07      2.91 o 
 -17   3   4      183.07      196.05     16.60 o 
 -15   3   4      760.98      785.30      8.95 o 
 -13   3   4     1798.79     1776.75     59.04 o 
 -11   3   4       28.80       28.14      1.25 o 
  -9   3   4     2102.50     2245.08     36.10 o 
  -7   3   4    32910.08    34003.01   1214.28 o 
  -5   3   4    12412.81    12177.80     70.34 o 
  -3   3   4      710.65      588.61     10.60 o 
  -1   3   4     4379.80     4520.03     23.48 o 
   1   3   4     2977.20     3090.93     17.68 o 
   7   3   4       18.09       15.96      2.38 o 
   9   3   4      139.57      132.42      6.69 o 
  11   3   4       21.32       23.96      1.71 o 
  13   3   4       10.34       13.07      1.11 o 
 -18   4   4       20.15       24.31      1.78 o 
 -16   4   4       38.06       44.38      2.68 o 
 -14   4   4        5.20        4.21      1.36 o 
 -12   4   4        2.99        1.86      0.60 o 
 -10   4   4      579.20      667.94     17.80 o 
  -8   4   4     1044.88     1080.13     63.49 o 
  -6   4   4       34.45       25.34      1.51 o 
  -4   4   4     1708.87     1686.26     24.95 o 
  -2   4   4     1588.59     1455.70     21.07 o 
   2   4   4     1821.66     2062.35     30.31 o 
   6   4   4      208.10      216.84      4.48 o 
   8   4   4      314.59      313.98      5.37 o 
  10   4   4       25.65       22.11      1.63 o 
  12   4   4       96.83       97.49      4.25 o 
 -17   5   4        5.04        4.67      0.77 o 
 -15   5   4      192.14      210.34      5.66 o 
 -13   5   4      115.35      123.25      6.50 o 
 -11   5   4      408.44      437.17      4.46 o 
  -9   5   4      961.00     1118.53     37.51 o 
  -7   5   4     1850.36     2001.74     22.73 o 
  -5   5   4      870.30      895.87     13.31 o 
  -3   5   4     1622.55     1708.51     17.76 o 
  -1   5   4      149.16      154.87      4.38 o 
   1   5   4      185.35      209.09      5.94 o 
   3   5   4       83.10       78.85      8.99 o 
   7   5   4       78.69       71.02      2.46 o 
   9   5   4        8.90       10.09      1.16 o 
  11   5   4        0.65        0.69      0.53 o 
  13   5   4       52.75       50.47      4.39 o 
 -16   6   4       82.85       83.75      6.31 o 
 -14   6   4      100.47       99.81      4.76 o 
 -12   6   4       53.54       44.43      2.96 o 
 -10   6   4      967.89      850.36      7.15 o 
  -8   6   4     2241.84     2272.12     95.15 o 
  -6   6   4     1777.26     2036.96     56.54 o 
  -4   6   4    28471.08    27765.45   1403.66 o 
  -2   6   4     1881.52     1998.02     29.16 o 
   0   6   4      867.20     1061.27     16.31 o 
   2   6   4      554.15      438.51     26.01 o 
   4   6   4      381.14      459.01     27.31 o 
   6   6   4      624.47      578.71      7.66 o 
   8   6   4       10.36       13.52      1.83 o 
  10   6   4       80.86       83.68      3.08 o 
  12   6   4        2.26        1.35      0.73 o 
 -17   7   4      169.37      200.72      8.26 o 
 -15   7   4        2.39        2.73      1.32 o 
 -13   7   4      708.96      797.59     13.98 o 
 -11   7   4       21.35       22.31      1.20 o 
  -9   7   4      182.16      180.02      3.14 o 
  -7   7   4    14688.94    16462.31    554.60 o 
  -5   7   4     3619.34     3425.19    192.39 o 
  -3   7   4       34.83       40.12      3.17 o 
  -1   7   4      451.30      480.59     12.76 o 
   1   7   4      135.51      126.56      7.20 o 
   3   7   4     2749.12     2920.17    119.88 o 
   5   7   4      127.89      102.06      4.30 o 
   7   7   4       23.51       20.19      1.36 o 
   9   7   4      930.39      993.82     24.22 o 
  11   7   4       47.40       41.14      2.17 o 
  13   7   4        7.74        6.55      1.81 o 
 -16   8   4       23.02       33.00      1.78 o 
 -14   8   4      302.56      351.44     28.82 o 
 -12   8   4      464.38      497.97     13.81 o 
 -10   8   4      125.82      133.11      3.59 o 
  -8   8   4       12.05        6.23      0.50 o 
  -6   8   4     5375.83     6031.59     91.33 o 
  -4   8   4     1785.58     1797.03     83.97 o 
  -2   8   4      447.14      457.85     27.20 o 
   0   8   4       63.17       36.85      2.94 o 
   2   8   4      182.22      162.65     15.28 o 
   4   8   4     1068.99     1138.49     18.04 o 
   6   8   4       87.37       76.18      2.52 o 
   8   8   4      488.12      520.10      8.79 o 
  10   8   4       53.29       52.10      2.71 o 
  12   8   4        3.40        1.31      0.71 o 
 -15   9   4       26.47       31.55      2.27 o 
 -13   9   4       12.89        9.96      3.54 o 
 -11   9   4       20.07       19.96      2.50 o 
  -9   9   4     1120.98     1020.42     10.21 o 
  -7   9   4      254.11      355.60      9.71 o 
  -5   9   4     3348.08     3511.82     78.75 o 
  -3   9   4      297.28      372.79     53.59 o 
  -1   9   4     3186.97     3268.86     47.71 o 
   1   9   4     3662.15     4795.24     69.63 o 
   3   9   4      137.31      148.34      4.84 o 
   5   9   4       65.30       74.63      2.54 o 
   7   9   4        3.65        7.99      0.89 o 
   9   9   4      157.69      173.08      3.26 o 
  11   9   4       13.51       10.09      1.15 o 
 -16  10   4       28.29       33.19      3.95 o 
 -14  10   4        0.73        2.96      1.02 o 
 -12  10   4      325.02      331.69     17.74 o 
 -10  10   4     1049.96     1023.15     34.49 o 
  -8  10   4      145.24      164.86     16.48 o 
  -6  10   4     2622.66     2946.50     81.19 o 
  -4  10   4       34.98       16.69      1.42 o 
  -2  10   4       11.42        7.24      1.12 o 
   0  10   4      733.16      895.83     23.34 o 
   2  10   4       14.02       16.45      0.97 o 
   4  10   4      503.17      469.41      5.77 o 
   6  10   4       11.89       14.18      1.26 o 
   8  10   4     1594.58     1795.44     21.40 o 
  10  10   4       53.07       58.36      2.51 o 
  12  10   4        0.65        0.46      0.35 o 
 -15  11   4       21.68       18.74      1.72 o 
 -13  11   4       18.05       21.20      2.91 o 
 -11  11   4      113.75      118.08      6.21 o 
  -9  11   4     3547.23     3530.66     40.67 o 
  -7  11   4      287.94      291.48     13.14 o 
  -5  11   4     1183.19     1143.21     27.61 o 
  -3  11   4        3.02        1.59      0.86 o 
  -1  11   4     3291.81     3575.13    104.55 o 
   1  11   4        5.90        7.48      1.21 o 
   3  11   4      142.92      140.27      3.88 o 
   5  11   4       80.87       75.58      3.10 o 
   7  11   4       23.70       19.01      1.04 o 
   9  11   4       14.67       13.96      1.44 o 
  11  11   4        0.88        0.75      0.43 o 
 -16  12   4        1.40        3.88      0.81 o 
 -14  12   4       25.90       26.40      2.13 o 
 -12  12   4      208.38      196.52      5.29 o 
 -10  12   4      254.25      271.01     13.40 o 
  -8  12   4     4108.04     3992.58     80.45 o 
  -6  12   4      142.02      127.31      5.86 o 
  -4  12   4     1412.80     1375.74     27.09 o 
  -2  12   4      388.29      392.29      8.13 o 
   0  12   4     1104.21     1163.92     28.92 o 
   2  12   4        4.30        6.52      0.62 o 
   4  12   4       30.04       39.22      2.25 o 
   6  12   4      312.06      359.48      4.79 o 
   8  12   4       22.70       19.45      1.30 o 
  10  12   4       14.69       12.83      1.68 o 
 -15  13   4      124.28      165.78      7.55 o 
 -13  13   4        0.40        1.26      0.76 o 
 -11  13   4        0.62        1.08      1.83 o 
  -9  13   4       88.64       69.36      3.85 o 
  -7  13   4      103.03      105.26      5.56 o 
  -5  13   4      320.43      290.72     12.30 o 
  -3  13   4     1165.27     1116.95     15.89 o 
  -1  13   4      966.05      921.75     14.43 o 
   1  13   4      161.76      137.41      5.25 o 
   3  13   4       17.62        9.40      1.14 o 
   5  13   4      166.74      175.62      6.44 o 
   7  13   4        1.62        0.65      0.66 o 
   9  13   4       12.12       13.56      1.34 o 
 -14  14   4       18.95       12.93      2.20 o 
 -12  14   4        2.65        1.45      1.00 o 
 -10  14   4       71.87       78.41      5.05 o 
  -8  14   4     1771.10     1869.70     35.93 o 
  -6  14   4      398.55      401.68     15.95 o 
  -4  14   4      103.92      110.51      4.93 o 
  -2  14   4      753.29      734.33     20.04 o 
   0  14   4      551.25      567.34     23.96 o 
   2  14   4      146.25      140.04      6.36 o 
   4  14   4       43.06       44.89      2.04 o 
   6  14   4       46.08       41.92      1.97 o 
   8  14   4        1.01        0.96      0.37 o 
  10  14   4       12.21        9.96      1.83 o 
 -13  15   4       47.52       54.09      3.24 o 
 -11  15   4       62.00       65.22      3.70 o 
  -9  15   4       11.22        7.13      1.20 o 
  -7  15   4       66.79       59.58      4.53 o 
  -5  15   4        7.81        4.86      1.56 o 
  -3  15   4       50.22       50.96      3.04 o 
  -1  15   4       15.56       14.05      1.99 o 
   1  15   4      256.51      271.04     11.80 o 
   3  15   4       25.80       24.58      2.89 o 
   5  15   4      134.58      106.91      5.93 o 
   7  15   4       13.58       15.76      2.36 o 
   9  15   4        5.35        2.15      0.76 o 
 -12  16   4        0.96       -0.02      0.47 o 
 -10  16   4       13.73       17.69      1.45 o 
  -8  16   4       48.69       48.25      3.18 o 
  -6  16   4      304.32      306.61     12.96 o 
  -4  16   4      382.74      371.83     25.98 o 
  -2  16   4       35.91       31.28      4.13 o 
   0  16   4        5.93        7.58      1.40 o 
   2  16   4      316.23      358.46     23.06 o 
   4  16   4      182.84      180.52     14.27 o 
   6  16   4        6.39        4.65      0.82 o 
   8  16   4       86.43       55.67     12.86 o 
 -11  17   4       17.28       14.40      3.06 o 
  -9  17   4        1.25        0.53      0.49 o 
  -7  17   4      190.51      199.89      7.94 o 
  -5  17   4        5.83        2.18      1.96 o 
  -3  17   4      661.96      730.40     19.27 o 
  -1  17   4       26.75       20.64      4.44 o 
   1  17   4      110.44       86.86     11.66 o 
   3  17   4        5.50        4.35      0.85 o 
   5  17   4       11.96        7.74      1.16 o 
   7  17   4        0.46        0.58      0.39 o 
 -10  18   4       52.48       59.05      4.10 o 
  -8  18   4       46.10       46.37      4.20 o 
  -6  18   4      525.53      538.13     20.50 o 
  -4  18   4      159.77      160.37      6.65 o 
  -2  18   4       53.42       46.16      8.27 o 
   0  18   4        4.25        2.63      1.02 o 
   2  18   4        8.48        5.77      0.88 o 
   4  18   4       71.81       51.04      9.50 o 
   6  18   4       17.77       13.46      3.66 o 
  -9  19   4        1.46        0.90      0.79 o 
  -7  19   4      431.28      409.23     21.24 o 
  -5  19   4       27.88       29.11      2.54 o 
  -3  19   4       35.27       24.25      2.45 o 
  -1  19   4       88.92       96.01     12.13 o 
   1  19   4      388.42      313.78     56.25 o 
   3  19   4      196.30      133.67     30.16 o 
   5  19   4       48.84       22.72      7.67 o 
  -8  20   4        2.96        4.93      1.46 o 
  -6  20   4      127.61      108.23      4.84 o 
  -4  20   4      397.93      340.70     17.78 o 
  -2  20   4        0.65        0.77      0.54 o 
   0  20   4       39.89       31.63      5.35 o 
   2  20   4      156.62      125.34     10.07 o 
   4  20   4        0.36        0.75      0.35 o 
  -5  21   4        8.17        4.68      1.44 o 
  -3  21   4       54.52       60.76      2.88 o 
  -1  21   4       43.43       30.81      4.70 o 
   1  21   4        1.17        0.68      0.38 o 
   3  21   4       36.26       43.07      4.47 o 
 -17   1   5        1.41        0.46      0.93 o 
 -15   1   5      120.63      136.88      9.07 o 
 -13   1   5       14.51       12.12      1.06 o 
 -11   1   5     1252.33     1273.79     10.23 o 
  -9   1   5     4049.56     3750.36     27.20 o 
  -7   1   5     5124.17     5184.68     14.30 o 
  -5   1   5     2238.90     2074.85    129.43 o 
   7   1   5      160.31      165.79      2.87 o 
   9   1   5        1.53        0.73      0.48 o 
  11   1   5       14.80       19.09      1.39 o 
 -18   2   5        3.61        2.40      0.48 o 
 -16   2   5       10.09       10.31      1.06 o 
 -14   2   5      847.45      851.70     22.00 o 
 -12   2   5     8905.19     8365.12    241.47 o 
 -10   2   5     1597.68     1305.95     15.11 o 
  -8   2   5       13.67       11.93      0.84 o 
  -4   2   5        4.94        4.11      0.75 o 
   6   2   5       18.58       25.46      2.60 o 
   8   2   5      349.11      321.22      5.59 o 
  10   2   5        2.13        3.23      0.69 o 
  12   2   5       26.10       28.10      1.56 o 
 -17   3   5        6.85        6.70      0.96 o 
 -15   3   5       68.85       68.11      3.35 o 
 -13   3   5     2068.11     1990.22     23.29 o 
 -11   3   5        5.29        8.25      2.59 o 
  -9   3   5     2446.70     2572.45     28.46 o 
  -7   3   5     3457.23     3648.68     23.08 o 
  -3   3   5     2090.63     2097.01     46.50 o 
  -1   3   5      297.97      371.20      9.54 o 
   7   3   5        1.91        2.81      1.27 o 
   9   3   5      191.58      209.19      6.22 o 
  11   3   5       10.95       12.62      1.02 o 
 -18   4   5        0.46        0.47      0.23 o 
 -16   4   5        2.01        1.95      0.83 o 
 -14   4   5       13.97       13.59      1.09 o 
 -12   4   5      781.02      650.17      8.69 o 
 -10   4   5      160.89      145.08      5.89 o 
  -8   4   5      173.88      154.91      4.32 o 
  -6   4   5      509.65      591.53     33.36 o 
  -4   4   5      621.58      657.47     60.10 o 
  -2   4   5      289.95      258.99      6.78 o 
   0   4   5      786.35      671.14     17.24 o 
   6   4   5      170.01      180.09      9.69 o 
   8   4   5      139.86      143.85      5.93 o 
  10   4   5        6.59        8.29      0.84 o 
  12   4   5        3.36        1.63      0.83 o 
 -17   5   5        6.09        6.45      0.80 o 
 -15   5   5       43.14       36.09      6.18 o 
 -13   5   5     1603.97     1606.41     35.88 o 
 -11   5   5     1617.16     1550.69     18.51 o 
  -9   5   5     2300.07     2193.13     26.30 o 
  -7   5   5      765.68      685.61     16.68 o 
  -5   5   5     1365.75     1421.44     21.44 o 
  -3   5   5     4328.84     4574.87     22.98 o 
  -1   5   5     1945.83     2033.42     29.72 o 
   1   5   5     5510.45     5907.14     84.21 o 
   5   5   5        1.02        0.65      0.81 o 
   7   5   5       22.16       18.44      2.47 o 
   9   5   5      214.03      218.50      3.11 o 
  11   5   5       16.11       24.17      3.37 o 
 -18   6   5       18.28       16.92      3.69 o 
 -16   6   5       29.14       24.57      1.84 o 
 -14   6   5      285.02      279.35     10.16 o 
 -12   6   5      706.57      727.22     13.86 o 
 -10   6   5      814.77      835.68     19.57 o 
  -8   6   5      870.21      985.99     15.73 o 
  -6   6   5      175.83      155.84      5.94 o 
  -4   6   5     1221.02     1261.77     52.94 o 
  -2   6   5     1257.76     1270.43     18.98 o 
   0   6   5     3920.16     3810.07     54.77 o 
   2   6   5      397.23      397.93     21.28 o 
   4   6   5      100.98       98.53      7.19 o 
   6   6   5       29.08       31.69      1.73 o 
   8   6   5      122.86      160.19      6.63 o 
  10   6   5        2.33        2.26      0.60 o 
  12   6   5        5.47        4.99      1.39 o 
 -17   7   5        4.57        2.95      1.09 o 
 -15   7   5      183.92      173.37     13.67 o 
 -13   7   5     1127.77     1077.11     26.59 o 
 -11   7   5       27.00       37.45      2.24 o 
  -9   7   5      148.66      137.80      4.46 o 
  -7   7   5      612.72      624.86     32.46 o 
  -5   7   5       16.24       18.21      1.37 o 
  -3   7   5      375.36      392.91     55.41 o 
  -1   7   5     1707.88     1946.03    113.88 o 
   1   7   5     3301.81     3395.11     49.30 o 
   3   7   5       95.84       94.42     11.86 o 
   5   7   5       71.32      102.11      5.88 o 
   7   7   5      163.58      165.17      3.63 o 
   9   7   5      255.56      271.47      8.23 o 
  11   7   5      169.36      183.14     11.70 o 
 -16   8   5      123.58      138.99      5.40 o 
 -14   8   5      142.74      114.35     16.58 o 
 -12   8   5      461.82      481.90     11.86 o 
 -10   8   5      391.08      362.05      4.43 o 
  -8   8   5      291.75      293.80      8.99 o 
  -6   8   5      887.64      673.80     66.02 o 
  -4   8   5       10.38       12.35      3.73 o 
  -2   8   5     6896.69     6821.89     97.06 o 
   0   8   5       64.49       66.52      5.26 o 
   2   8   5      148.33      138.89      6.78 o 
   4   8   5     1476.08     1436.55     70.04 o 
   6   8   5        0.93        0.56      0.46 o 
   8   8   5      328.14      360.18      5.14 o 
  10   8   5        1.38        0.61      0.97 o 
 -17   9   5       25.01       26.36      2.82 o 
 -15   9   5        0.94        0.58      0.77 o 
 -13   9   5      622.72      657.24      7.97 o 
 -11   9   5      316.67      296.13      5.82 o 
  -9   9   5     2664.43     2736.61     45.02 o 
  -7   9   5      396.35      407.51     22.03 o 
  -5   9   5       24.33       18.87      2.15 o 
  -3   9   5       11.68        8.55      1.06 o 
  -1   9   5      100.15       98.48      6.85 o 
   1   9   5     5370.17     5793.07    393.70 o 
   3   9   5       47.59       34.93      2.96 o 
   5   9   5        2.15        1.89      0.72 o 
   7   9   5      382.14      381.31      7.82 o 
   9   9   5      207.97      209.43      4.37 o 
  11   9   5       40.30       37.59      4.45 o 
 -16  10   5        1.06        0.86      0.48 o 
 -14  10   5        4.69        6.88      1.26 o 
 -12  10   5      138.66      149.31      9.21 o 
 -10  10   5       11.84       10.25      0.87 o 
  -8  10   5       62.05       54.60      3.37 o 
  -6  10   5      342.21      343.31     26.79 o 
  -4  10   5      296.95      302.88     43.31 o 
  -2  10   5     1589.16     1579.12     31.75 o 
   0  10   5     1101.68     1156.16    118.14 o 
   2  10   5       34.56       28.52      2.86 o 
   4  10   5       14.64       11.02      0.97 o 
   6  10   5      844.91      876.51     11.32 o 
   8  10   5      769.86      885.70     21.25 o 
  10  10   5       64.99       63.59      3.34 o 
 -15  11   5      112.66      104.52      4.07 o 
 -13  11   5      324.95      327.66     13.90 o 
 -11  11   5       42.76       55.24      4.25 o 
  -9  11   5       16.15       16.47      1.15 o 
  -7  11   5     1945.16     1792.62     42.15 o 
  -5  11   5      182.62      199.61     18.28 o 
  -3  11   5      255.81      232.46      8.16 o 
  -1  11   5      343.76      362.21      5.48 o 
   1  11   5        2.75        1.62      1.07 o 
   3  11   5      272.50      322.65      5.10 o 
   5  11   5       32.06       25.11      1.16 o 
   7  11   5      339.40      357.55      7.04 o 
   9  11   5       24.85       15.09      1.40 o 
 -16  12   5       82.29       97.84      4.77 o 
 -14  12   5       11.98       11.95      1.52 o 
 -12  12   5        6.02        2.33      1.36 o 
 -10  12   5     1813.60     1870.66     50.93 o 
  -8  12   5     1266.02     1390.43     38.18 o 
  -6  12   5      146.13       99.51      6.71 o 
  -4  12   5      405.17      367.88      9.00 o 
  -2  12   5       98.66       83.39      3.16 o 
   0  12   5      445.59      445.10      8.01 o 
   2  12   5        3.83        3.99      0.70 o 
   4  12   5      469.83      458.70     12.08 o 
   6  12   5      304.04      292.51      7.69 o 
   8  12   5        8.93        6.62      0.90 o 
  10  12   5       17.31       18.43      6.06 o 
 -15  13   5       17.61       14.23      5.30 o 
 -13  13   5       32.11       32.82      2.67 o 
 -11  13   5       16.10       20.82      1.53 o 
  -9  13   5       30.76       35.97      4.42 o 
  -7  13   5       15.51        9.08      2.24 o 
  -5  13   5     1606.37     1546.27     30.20 o 
  -3  13   5      775.33      794.61     12.90 o 
  -1  13   5        2.39        3.40      0.78 o 
   1  13   5      144.76      124.61      6.99 o 
   3  13   5      253.28      227.87     12.30 o 
   5  13   5       43.98       50.99      2.08 o 
   7  13   5        3.70        1.18      0.78 o 
   9  13   5        7.45        4.56      1.02 o 
 -14  14   5        0.98        0.35      0.62 o 
 -12  14   5      607.55      561.33     28.75 o 
 -10  14   5       27.45       33.29      2.56 o 
  -8  14   5       28.26       18.84      1.85 o 
  -6  14   5       64.39       58.24      8.57 o 
  -4  14   5     4084.05     4007.12     61.19 o 
  -2  14   5      192.08      182.06      3.85 o 
   0  14   5      689.81      642.27     28.51 o 
   2  14   5       85.83       55.18      4.34 o 
   4  14   5        4.42        6.07      0.70 o 
   6  14   5       20.34       20.40      3.15 o 
   8  14   5        4.25        4.92      1.07 o 
 -13  15   5       23.75       22.46      2.17 o 
 -11  15   5        1.40        1.04      0.69 o 
  -9  15   5      153.18      133.94      6.16 o 
  -3  15   5      760.60      752.60     25.63 o 
  -1  15   5      207.37      238.72     12.23 o 
   1  15   5       82.20       67.29      9.60 o 
   3  15   5      743.42      825.06     14.29 o 
   5  15   5       28.78       20.14      1.47 o 
   7  15   5       32.89       40.24      5.11 o 
   9  15   5       13.28       15.26      3.41 o 
 -12  16   5       69.82       68.84      4.35 o 
 -10  16   5      143.03      149.36      5.42 o 
  -8  16   5       81.99       92.36      6.63 o 
  -6  16   5       45.12       29.06      3.29 o 
  -4  16   5       22.21       23.74      2.29 o 
  -2  16   5       27.76       18.82      6.30 o 
   0  16   5        9.38        5.14      1.01 o 
   2  16   5      122.47       89.08     17.20 o 
   4  16   5       99.48       83.52     17.28 o 
   6  16   5        1.65        0.49      0.81 o 
   8  16   5        0.44       -0.14      0.81 o 
 -11  17   5        0.37        0.71      0.38 o 
  -9  17   5        3.47        3.06      0.96 o 
  -7  17   5       87.42       83.48      5.80 o 
  -3  17   5      257.34      253.33      6.73 o 
  -1  17   5       41.68       25.79      9.04 o 
   1  17   5      100.98      120.56      4.16 o 
   3  17   5      133.67       88.36     39.55 o 
   5  17   5      261.68      272.46     12.83 o 
   7  17   5        5.75       13.42      3.16 o 
 -10  18   5       34.20       33.15      2.75 o 
  -8  18   5       94.70       83.57      6.53 o 
  -6  18   5       62.31       66.39      6.31 o 
  -4  18   5       68.65       41.94      3.68 o 
  -2  18   5      183.84      184.30      5.18 o 
   0  18   5        8.46        4.21      1.13 o 
   4  18   5      717.94      691.31     26.88 o 
   6  18   5       18.12       16.28      3.86 o 
  -9  19   5       68.44       66.25      4.28 o 
  -7  19   5       11.97       11.88      1.89 o 
  -5  19   5       95.87       59.02      4.81 o 
  -3  19   5      140.92       78.63      6.14 o 
  -1  19   5        1.02        0.55      0.71 o 
   1  19   5       37.78       22.92      8.11 o 
   3  19   5       18.60       15.33      3.69 o 
   5  19   5      140.26      161.81      7.71 o 
  -6  20   5        8.40        5.41      1.02 o 
  -4  20   5        5.75        2.30      0.80 o 
  -2  20   5        1.26        0.54      0.43 o 
   0  20   5        2.88        0.88      0.67 o 
   2  20   5       18.75       12.55      4.44 o 
   4  20   5       15.93        8.15      1.97 o 
   1  21   5       35.80       44.53      4.62 o 
 -18   0   6       81.01       83.64      5.11 o 
 -14   0   6      227.18      183.38     12.84 o 
 -12   0   6      133.45      117.09      3.94 o 
 -10   0   6     1904.51     1898.51     27.92 o 
  -8   0   6     1347.32     1378.86     24.24 o 
  -6   0   6      692.37      517.08      9.32 o 
 -17   1   6      236.72      257.85     12.27 o 
 -15   1   6        9.98        7.67      1.44 o 
 -13   1   6      561.26      526.76      6.75 o 
 -11   1   6      148.89      127.67      4.14 o 
  -9   1   6      168.60      177.38      4.90 o 
  -7   1   6      474.49      337.59     20.86 o 
 -18   2   6       51.60       40.15      3.28 o 
 -16   2   6        7.63        8.60      1.25 o 
 -14   2   6      190.97      196.52     13.84 o 
 -12   2   6      449.88      461.03      4.89 o 
 -10   2   6      756.45      876.19      9.60 o 
  -8   2   6     3690.26     4125.91    196.85 o 
 -17   3   6      300.69      326.90     11.99 o 
 -15   3   6      168.99      201.28      3.66 o 
 -13   3   6     1229.49     1178.88     18.18 o 
 -11   3   6     1176.43     1094.55     14.70 o 
  -9   3   6      319.97      380.11     10.19 o 
  -7   3   6      173.59       99.86     20.11 o 
  -5   3   6     6800.76     6920.54     35.66 o 
 -18   4   6      105.91      112.67      6.67 o 
 -16   4   6       64.74       74.53      4.59 o 
 -14   4   6     2239.55     2205.84     36.85 o 
 -12   4   6      397.57      351.71      4.43 o 
 -10   4   6      402.05      393.36      4.19 o 
  -8   4   6      395.78      471.26     40.35 o 
  -4   4   6     2189.64     2457.25     35.44 o 
 -17   5   6        8.12        2.90      0.75 o 
 -15   5   6       18.57       11.74      1.13 o 
 -13   5   6     1215.82     1201.04     27.01 o 
 -11   5   6      121.62      145.79      4.06 o 
  -9   5   6      370.50      471.65     16.92 o 
  -7   5   6      584.83      647.23     16.82 o 
  -5   5   6      190.74      145.01     24.53 o 
  -3   5   6      162.39      191.24      5.60 o 
 -18   6   6       39.31       38.32      3.86 o 
 -16   6   6      107.35       92.47      4.92 o 
 -14   6   6      486.45      415.12     15.93 o 
 -12   6   6     1890.71     1749.45     22.85 o 
 -10   6   6       23.41       24.79      2.29 o 
  -8   6   6       32.22       21.93      2.25 o 
  -6   6   6     2630.29     2941.46     42.96 o 
  -4   6   6      594.53      769.32     19.78 o 
  10   6   6        6.42        4.38      3.01 o 
 -15   7   6      765.21      833.99     19.57 o 
 -13   7   6      345.24      316.37     11.41 o 
 -11   7   6      159.21      169.55      4.48 o 
  -9   7   6     1065.88      977.76     63.11 o 
  -7   7   6      520.39      567.01     15.18 o 
   7   7   6      124.12      138.16      7.31 o 
   9   7   6        3.12       -0.64      3.56 o 
 -18   8   6        1.38        1.99      0.54 o 
 -16   8   6        5.60        4.12      0.72 o 
 -14   8   6      230.64      184.06      9.58 o 
 -12   8   6      459.69      455.64     21.59 o 
 -10   8   6       61.61       59.42      4.20 o 
  -8   8   6       41.03       24.08      4.71 o 
  -6   8   6       86.70       91.20      6.11 o 
  -4   8   6      412.66      377.69     20.46 o 
   6   8   6        2.22        2.16      1.20 o 
   8   8   6       28.00       24.00      2.23 o 
  10   8   6      177.87      177.85      7.93 o 
 -17   9   6       89.99       92.74      4.80 o 
 -15   9   6        1.73        1.51      0.55 o 
 -13   9   6       17.38       16.97      3.98 o 
 -11   9   6     1039.16      976.36     22.69 o 
  -9   9   6     1277.34     1445.29     58.20 o 
  -7   9   6       23.67       20.77      2.49 o 
  -5   9   6      356.14      407.47     10.11 o 
  -3   9   6      439.61      478.79     11.50 o 
   5   9   6       17.59       20.16      2.70 o 
   7   9   6      255.26      245.97      4.82 o 
   9   9   6        1.29        1.40      2.94 o 
 -16  10   6      137.13      176.01      7.24 o 
 -14  10   6      560.52      610.41     38.99 o 
 -12  10   6      494.08      486.17     19.99 o 
  -8  10   6        7.56       11.95      1.21 o 
  -6  10   6        3.35        6.45      1.50 o 
  -4  10   6     2336.34     2259.71     39.52 o 
  -2  10   6      153.44      144.66     21.34 o 
   0  10   6        4.36       10.89      4.30 o 
   2  10   6      273.73      282.88     10.33 o 
   4  10   6      105.23      108.05      7.71 o 
   6  10   6      137.74      157.66     11.17 o 
   8  10   6      211.33      254.26     20.27 o 
  10  10   6      131.97      148.44      8.87 o 
 -17  11   6        7.46       12.85      1.74 o 
 -15  11   6      159.00      174.11     15.72 o 
 -13  11   6        4.29        4.19      0.92 o 
 -11  11   6      923.40      866.84     70.77 o 
  -9  11   6       25.89       14.55      4.40 o 
  -7  11   6      287.40      317.82     13.44 o 
  -5  11   6     1196.62     1178.30     26.80 o 
  -3  11   6      204.49      233.64      6.56 o 
  -1  11   6     1378.40     1479.67     32.53 o 
   1  11   6      154.50      126.83      9.36 o 
   3  11   6       21.32       26.67      2.85 o 
   5  11   6        2.56        2.34      2.37 o 
   7  11   6        0.40        0.69      1.05 o 
   9  11   6       26.23       30.21      2.81 o 
 -16  12   6       53.71       46.86      2.56 o 
 -14  12   6       43.54       43.63      3.51 o 
 -12  12   6      187.64      194.45     18.11 o 
 -10  12   6      626.55      629.05     34.88 o 
  -8  12   6      176.42      159.08      5.99 o 
  -6  12   6      448.19      479.71     15.17 o 
  -4  12   6     5926.90     5910.74     84.71 o 
  -2  12   6       10.24        8.06      1.33 o 
   0  12   6     1563.33     1493.60     29.04 o 
   2  12   6       38.81       38.70      3.30 o 
   4  12   6      283.39      334.83     12.85 o 
   6  12   6        9.98       12.94      5.10 o 
   8  12   6       53.41       44.83      4.08 o 
 -15  13   6        4.01        1.66      0.94 o 
 -13  13   6       71.74       73.62      4.01 o 
 -11  13   6     1738.04     1708.67     23.88 o 
  -7  13   6     3624.80     3433.41    119.04 o 
  -5  13   6     2084.93     2228.30     43.02 o 
  -3  13   6      262.64      267.08      6.68 o 
  -1  13   6     2456.10     2616.08     39.30 o 
   1  13   6      270.53      315.80      6.70 o 
   3  13   6     1095.33     1169.28     38.85 o 
   5  13   6       49.86       52.03      6.93 o 
   7  13   6        1.23        3.65      1.31 o 
   9  13   6        0.58       -0.07      0.78 o 
 -14  14   6      106.23      134.91      8.08 o 
 -12  14   6      166.01      131.89     13.41 o 
 -10  14   6      539.35      618.95     10.57 o 
  -4  14   6     4362.79     4393.55    137.43 o 
  -2  14   6       38.80       32.24      3.07 o 
   0  14   6     1221.47     1369.89     30.03 o 
   2  14   6      995.63     1069.62     18.82 o 
   4  14   6        5.58        7.85      1.87 o 
   6  14   6       23.17       33.69      7.72 o 
   8  14   6       17.79       20.73      3.05 o 
 -13  15   6       28.73       22.47      3.59 o 
 -11  15   6        4.86        3.53      1.22 o 
  -9  15   6       30.97       41.06      5.91 o 
  -3  15   6      201.62      174.84     12.79 o 
  -1  15   6       68.38       70.85      4.14 o 
   1  15   6       11.93       10.78      2.02 o 
   3  15   6      146.85      155.70      4.83 o 
   5  15   6       22.91       30.83      5.49 o 
   7  15   6        6.00        2.79      1.46 o 
 -12  16   6       22.88       13.66      4.61 o 
 -10  16   6        5.49        2.09      1.01 o 
  -8  16   6      332.41      318.64     11.11 o 
  -4  16   6      981.67     1121.42     28.09 o 
  -2  16   6       81.14       70.56      4.26 o 
   0  16   6       71.54       75.01      4.59 o 
   2  16   6      104.20       86.99      6.15 o 
   4  16   6      197.63      214.82     22.86 o 
   6  16   6        9.64       11.21      2.75 o 
 -11  17   6       76.76       77.11      3.46 o 
  -9  17   6        1.73        1.75      0.79 o 
  -7  17   6       18.63       30.22      4.37 o 
  -3  17   6       80.52       88.23      6.66 o 
  -1  17   6      437.77      507.49     28.48 o 
   1  17   6       24.91       25.80      2.34 o 
   3  17   6       19.37       18.77      3.39 o 
   5  17   6       14.72       18.48      2.83 o 
  -2  18   6        2.90        3.63      1.24 o 
   0  18   6       81.43       96.86      6.03 o 
   2  18   6       81.43       80.80      6.98 o 
   4  18   6      195.66      244.60     14.45 o 
  -1  19   6       34.51       25.69      2.69 o 
   1  19   6        5.69        6.37      3.26 o 
   3  19   6      115.03      140.32      6.87 o 
   0  20   6       12.87       14.96      3.19 o 
   2  20   6      197.12      197.67      9.03 o 
 -15   1   7       16.36       10.80      2.76 o 
 -13   1   7        7.18        3.20      0.96 o 
 -11   1   7       83.66       75.35      5.52 o 
 -16   2   7       78.64       76.63      5.35 o 
 -14   2   7        3.16        2.73      1.02 o 
 -12   2   7     1867.85     1766.00     35.12 o 
 -17   3   7       87.77      104.45      5.84 o 
 -15   3   7        3.26        6.01      1.09 o 
 -13   3   7     1250.23     1220.02     31.99 o 
 -11   3   7     1257.40     1200.49     26.05 o 
 -18   4   7        0.31        0.10      0.57 o 
 -16   4   7      211.70      211.24      8.30 o 
 -14   4   7       22.93       28.31      4.95 o 
 -12   4   7      188.05      191.70      6.72 o 
  10   4   7       29.69       26.42      3.82 o 
 -17   5   7      154.26      165.89      8.83 o 
 -15   5   7       35.85       25.54      2.52 o 
 -13   5   7     2867.84     3039.28     95.07 o 
 -11   5   7      318.11      346.99      8.57 o 
 -18   6   7       27.87       29.98      3.08 o 
 -16   6   7       88.73      112.98      5.85 o 
 -14   6   7       80.71      108.40      8.55 o 
 -12   6   7     1071.57     1167.30     30.88 o 
  10   6   7       24.92       22.40      3.39 o 
 -17   7   7        1.13        0.55      0.94 o 
 -15   7   7       95.99       86.28      6.11 o 
 -13   7   7        7.15       12.49      2.46 o 
   9   7   7       53.68       55.87      5.95 o 
 -18   8   7        0.49        0.97      0.78 o 
 -16   8   7       97.16       97.03      5.49 o 
 -14   8   7        9.74        8.86      1.34 o 
 -12   8   7      114.81      123.20      9.84 o 
   8   8   7      477.50      559.96     27.39 o 
  10   8   7       45.66       50.52      3.29 o 
 -17   9   7      143.19      176.67     10.44 o 
 -15   9   7       39.81       43.41      7.66 o 
 -13   9   7        5.29        3.35      1.76 o 
 -11   9   7       93.06       81.28      7.54 o 
   7   9   7       78.35       94.25     10.89 o 
   9   9   7        5.78        3.92      1.79 o 
 -16  10   7        1.11        0.38      0.93 o 
 -14  10   7       52.15       52.94      5.67 o 
 -12  10   7       11.58       24.18      4.47 o 
  -8  10   7      786.75      840.33     18.21 o 
  -2  10   7       69.16       58.96      5.06 o 
   0  10   7     1335.74     1239.71     28.16 o 
   2  10   7       74.28       64.30      9.52 o 
   4  10   7      795.69      843.35     25.33 o 
   6  10   7        1.14        3.91      4.67 o 
   8  10   7       33.45       30.11      3.02 o 
 -17  11   7       23.14       21.17      2.27 o 
 -15  11   7       19.37       37.66      3.62 o 
 -13  11   7       37.48       34.36      6.61 o 
 -11  11   7       21.79       31.57      6.11 o 
  -9  11   7      825.64      974.06     31.94 o 
  -1  11   7      133.56      140.83      8.28 o 
   1  11   7      208.61      187.20      8.30 o 
   3  11   7      183.09      193.44     15.90 o 
   5  11   7        2.83        0.41      4.43 o 
   7  11   7       86.14      101.17      6.59 o 
   9  11   7        2.16        1.31      0.85 o 
 -16  12   7       59.37       61.46      3.22 o 
 -14  12   7       33.48       34.72      5.83 o 
 -12  12   7        1.05        3.09      1.71 o 
  -8  12   7      107.16      113.25     10.34 o 
  -2  12   7       83.36       88.08      6.32 o 
   0  12   7      125.03      110.96     10.96 o 
   2  12   7      123.43      132.19     11.28 o 
   4  12   7      239.20      283.04      9.72 o 
   6  12   7       33.59       37.10      3.99 o 
   8  12   7        2.38       -0.19      1.21 o 
 -15  13   7        0.94        0.79      0.95 o 
 -13  13   7       26.89       33.71      3.11 o 
 -11  13   7       77.65       89.52      6.76 o 
  -1  13   7      251.26      289.98     10.82 o 
   1  13   7       22.07       19.44      3.22 o 
   3  13   7        1.40        0.80      3.05 o 
   5  13   7       75.15       75.02      6.39 o 
   7  13   7        0.03        1.69      1.31 o 
 -14  14   7       61.71       59.24      3.97 o 
 -12  14   7      148.73      152.43      7.69 o 
 -10  14   7      289.36      292.74     10.56 o 
  -2  14   7        1.22        1.41      1.94 o 
   0  14   7      581.25      640.41     17.31 o 
   2  14   7       14.13       11.85      2.72 o 
   4  14   7      136.43      157.58      7.29 o 
   6  14   7       31.08       35.59      3.33 o 
 -13  15   7        5.86        5.64      1.31 o 
 -11  15   7       71.85       56.36      4.83 o 
  -9  15   7       28.46       25.04      4.52 o 
  -1  15   7      688.92      803.54     20.15 o 
   1  15   7      600.89      697.46     23.52 o 
   3  15   7        2.31        5.58      2.32 o 
   5  15   7       36.50       39.13      3.18 o 
   7  15   7        6.32        4.76      1.57 o 
 -12  16   7        0.95        1.00      0.84 o 
 -10  16   7        4.44        5.09      1.19 o 
  -2  16   7      119.76      135.34      9.22 o 
   0  16   7      297.21      325.08     11.94 o 
   2  16   7       36.87       46.78      4.33 o 
   4  16   7       62.70       63.41      4.65 o 
   6  16   7        3.34        2.74      0.96 o 
 -11  17   7       43.97       38.29      4.48 o 
  -9  17   7      388.69      397.62     20.56 o 
  -1  17   7      207.63      247.61      9.94 o 
   1  17   7      426.94      442.07     20.87 o 
   3  17   7       73.91      105.47      5.16 o 
   5  17   7       45.73       41.67      4.42 o 
 -10  18   7        0.89        0.24      0.31 o 
  -8  18   7       57.17       40.19      3.24 o 
  -6  18   7        1.84        0.79      0.50 o 
   0  18   7        0.42        0.65      1.30 o 
   2  18   7      193.76      192.47     11.46 o 
   4  18   7       26.98       24.19      2.81 o 
  -1  19   7        1.65        0.75      0.86 o 
   1  19   7       46.48       51.83      1.98 o 
   3  19   7       15.15       12.43      2.97 o 
 -16   2   8        2.06        1.99      0.86 o 
 -14   2   8      147.93      125.78      8.98 o 
 -12   2   8       15.63       13.09      2.32 o 
  10   2   8        0.04        1.79      1.71 o 
 -17   3   8      194.00      190.63      9.10 o 
 -15   3   8      254.50      227.95      5.06 o 
 -13   3   8     1719.35     1609.87     50.81 o 
 -18   4   8        1.61        1.91      0.68 o 
 -16   4   8        6.96       10.74      4.64 o 
 -14   4   8     1505.50     1607.49     37.67 o 
 -12   4   8     1261.67     1232.83     33.51 o 
 -17   5   8       13.88       18.61      3.23 o 
 -15   5   8      208.26      200.17      4.84 o 
 -13   5   8      757.36      799.74     20.26 o 
   9   5   8      162.29      173.66      8.64 o 
 -18   6   8        1.32        1.79      0.60 o 
 -16   6   8       18.26       20.34      4.51 o 
 -14   6   8       18.66       33.17      4.91 o 
 -12   6   8     1243.92     1215.12     38.72 o 
   8   6   8      264.29      304.56     18.31 o 
 -17   7   8       16.09       10.66      3.84 o 
 -15   7   8       20.65       20.29      3.53 o 
 -13   7   8      603.19      685.45     17.47 o 
   9   7   8       81.36       84.29      5.72 o 
 -16   8   8        1.47        0.96      0.80 o 
 -14   8   8      116.12      147.92     11.64 o 
 -12   8   8      204.33      192.14     14.11 o 
   8   8   8      270.53      327.48     13.96 o 
 -17   9   8       43.78       52.46      3.38 o 
 -15   9   8      112.06      114.93      6.04 o 
 -13   9   8      376.10      355.15      7.10 o 
   5   9   8        1.30       -0.53      7.84 o 
   7   9   8       10.29       13.70      4.15 o 
   9   9   8        3.63        1.53      1.13 o 
 -16  10   8      189.90      217.72      8.91 o 
 -14  10   8       18.01       19.09      4.35 o 
 -12  10   8       40.95       21.86      1.86 o 
  -2  10   8      731.69      761.83     17.82 o 
   0  10   8        7.24        6.33      6.50 o 
   2  10   8       21.98       29.61     12.34 o 
   4  10   8      417.50      451.18     16.48 o 
   6  10   8       25.17       33.96      5.67 o 
   8  10   8        8.53        8.88      2.14 o 
 -17  11   8        1.30        2.18      0.61 o 
 -15  11   8        0.33        0.33      1.09 o 
 -13  11   8      294.29      328.73     14.40 o 
  -1  11   8      209.50      211.78      7.79 o 
   1  11   8      175.67      178.25     14.42 o 
   3  11   8      145.27      174.59      9.43 o 
   5  11   8        0.36       -0.58      3.72 o 
   7  11   8        1.44       -0.10      1.55 o 
 -14  12   8        7.66        5.85      1.80 o 
 -12  12   8     1116.89     1212.88     13.45 o 
  -2  12   8      757.26      813.07     26.96 o 
   0  12   8       93.90      141.85     10.98 o 
   2  12   8        5.05        3.03      4.01 o 
   4  12   8        2.09        4.66      2.76 o 
   6  12   8       78.84       84.65      5.03 o 
   8  12   8        4.46        3.49      1.02 o 
 -15  13   8      163.54      178.33     10.51 o 
 -13  13   8       42.46       41.90      4.55 o 
 -11  13   8       30.92       47.55      9.44 o 
  -1  13   8      198.20      217.61     11.33 o 
   1  13   8       33.20       40.39      4.38 o 
   3  13   8       34.79       47.78      4.97 o 
   5  13   8       17.42       26.86      4.33 o 
   7  13   8       22.62       26.50      3.17 o 
 -14  14   8        4.44        2.81      1.02 o 
 -12  14   8       84.38       96.37      7.27 o 
 -10  14   8      497.62      545.21     18.56 o 
  -2  14   8        5.00        2.41      1.92 o 
   0  14   8       44.30       45.65      4.19 o 
   2  14   8       43.55       42.53      4.61 o 
   4  14   8       11.43       17.39      2.57 o 
   6  14   8       18.11       17.87      2.42 o 
 -13  15   8        0.63        0.45      0.52 o 
 -11  15   8       28.06       32.10      7.09 o 
  -1  15   8       25.99       24.01      3.02 o 
   1  15   8       39.21       43.99      4.15 o 
   3  15   8       33.60       40.29      3.97 o 
   5  15   8        6.38        4.68      1.70 o 
 -12  16   8       69.39       57.60      3.80 o 
 -10  16   8       67.61       62.43      5.32 o 
  -2  16   8       49.11       53.16      5.05 o 
   0  16   8        1.00        1.63      1.47 o 
   2  16   8        7.33        2.75      1.52 o 
   4  16   8      146.61      175.85     10.57 o 
 -11  17   8        0.52        0.44      0.41 o 
  -9  17   8      123.55      128.22      7.05 o 
  -1  17   8        1.09        2.08      1.15 o 
   1  17   8        4.84        3.04      1.29 o 
   3  17   8       14.39       15.34      3.65 o 
 -10  18   8      120.83      116.19      6.84 o 
  -8  18   8       18.04       18.78      1.75 o 
   0  18   8       31.04       32.59      2.72 o 
   2  18   8        4.62        1.28      0.88 o 
 -12   2   9       16.06       13.64      2.47 o 
 -15   3   9       90.23      101.19      6.88 o 
 -13   3   9      403.29      387.86     12.92 o 
   9   3   9        9.38        5.87      2.59 o 
 -16   4   9      134.34      123.90     10.32 o 
 -14   4   9       81.99       72.88      5.88 o 
 -12   4   9       25.23       24.15      2.65 o 
 -17   5   9      370.83      367.40     18.85 o 
 -15   5   9       21.65       32.26      2.63 o 
 -13   5   9       56.47       58.67      4.70 o 
   9   5   9        0.44        5.31      1.99 o 
 -16   6   9        4.58        8.88      2.52 o 
 -14   6   9      166.26      165.33      3.99 o 
   8   6   9        3.38        7.48      3.57 o 
 -17   7   9       23.16       18.31      2.91 o 
 -15   7   9        2.37        0.98      0.93 o 
 -13   7   9      308.52      325.51     16.16 o 
   7   7   9       69.45       59.53      5.72 o 
 -18   8   9        7.85        0.21      0.63 o 
 -16   8   9      485.47      556.00     28.56 o 
 -14   8   9        4.22        2.63      1.24 o 
   6   8   9      103.31       98.99      8.36 o 
   8   8   9       64.19       67.81      3.85 o 
 -15   9   9      165.00      181.58      8.98 o 
 -13   9   9       74.54       85.39      6.58 o 
   5   9   9       74.04       94.16     10.96 o 
   7   9   9        1.35        5.28      2.31 o 
 -16  10   9       30.19       31.85      2.58 o 
 -14  10   9       82.09       70.19      6.20 o 
 -12  10   9      176.65      153.47      6.56 o 
  -2  10   9      670.24      657.49     19.80 o 
   0  10   9       61.37       36.15      6.02 o 
   2  10   9      204.43      190.87     10.48 o 
   4  10   9       36.95       41.20      6.10 o 
   6  10   9        0.41        2.04      1.99 o 
 -15  11   9        6.36        2.73      1.14 o 
 -13  11   9       59.54       61.24      5.54 o 
  -1  11   9     1437.24     1598.86     40.17 o 
   1  11   9       96.13      108.05      9.94 o 
   3  11   9      600.86      698.43     27.41 o 
   5  11   9       12.45       13.70      3.67 o 
   7  11   9        3.55        2.87      1.08 o 
 -16  12   9      194.08      254.46     11.33 o 
 -14  12   9      236.50      288.82     15.28 o 
 -12  12   9      207.93      158.41      6.84 o 
  -2  12   9      181.26      184.70     13.38 o 
   0  12   9        9.90        8.26      2.03 o 
   2  12   9      325.80      422.96     15.69 o 
   4  12   9        5.54        0.28      2.33 o 
   6  12   9        0.87       -1.01      1.26 o 
 -15  13   9       15.06       11.75      4.67 o 
 -13  13   9       12.04       11.75      3.07 o 
 -11  13   9      375.69      382.33     15.33 o 
  -1  13   9       67.26       74.13      5.90 o 
   1  13   9       53.27       81.28      6.72 o 
   3  13   9       66.43       82.63      7.09 o 
   5  13   9       21.21       20.80      3.26 o 
 -14  14   9       86.84       97.38      5.93 o 
 -12  14   9        0.94        0.99      0.62 o 
  -2  14   9      274.19      270.77      6.17 o 
   0  14   9       37.61       27.82      3.28 o 
   2  14   9        3.46        2.29      1.95 o 
   4  14   9        3.79        3.73      1.64 o 
 -13  15   9       10.94       18.15      2.42 o 
 -11  15   9      486.26      583.78     30.00 o 
  -1  15   9      229.70      280.83     11.44 o 
   1  15   9       69.94       83.27      6.74 o 
   3  15   9       22.22       23.00      3.13 o 
 -12  16   9       62.13       57.75      3.89 o 
 -10  16   9       81.76       71.90      5.62 o 
   0  16   9       55.11       73.25      6.07 o 
   2  16   9      107.23      128.05      7.90 o 
 -11  17   9        2.08        1.39      0.77 o 
  -9  17   9        4.11        3.00      1.02 o 
   1  17   9        1.11        1.23      0.67 o 
  -8  18   9      194.08      187.84     10.92 o 
 -13   3  10     1819.01     1862.82     44.15 o 
 -16   4  10       58.31       73.13      6.27 o 
 -14   4  10      153.88      156.40      8.31 o 
   8   4  10       50.82       49.00      4.38 o 
 -17   5  10        2.97        1.65      0.74 o 
 -15   5  10      102.41      110.42      4.40 o 
 -13   5  10        7.27        7.65      1.37 o 
   7   5  10        8.97        2.76      3.59 o 
 -18   6  10        2.39        0.04      0.52 o 
 -16   6  10       37.94       38.82      3.18 o 
 -14   6  10     1364.06     1367.72     19.58 o 
 -17   7  10       20.30       19.22      2.91 o 
 -15   7  10      117.38      126.29     10.64 o 
 -13   7  10       34.55       34.81      5.53 o 
   7   7  10        1.50        4.46      2.54 o 
 -16   8  10        2.28        1.50      1.02 o 
 -14   8  10      393.59      416.74     14.27 o 
   6   8  10        2.22        5.25      3.02 o 
 -17   9  10       29.87       24.91      3.08 o 
 -15   9  10       22.01       21.55      3.58 o 
 -13   9  10      163.38      147.32      7.46 o 
   3   9  10       11.04        9.15      6.27 o 
   5   9  10        6.37        7.57      3.42 o 
   7   9  10        2.30        2.62      1.01 o 
 -16  10  10       15.95       13.95      3.72 o 
 -14  10  10        9.00       10.95      1.81 o 
  -2  10  10        1.76        2.93      4.08 o 
   0  10  10      277.57      285.76     16.68 o 
   2  10  10       55.45       65.69      8.34 o 
   4  10  10       37.43       46.03      5.68 o 
   6  10  10       22.59       26.88      3.43 o 
 -15  11  10        4.69        1.56      1.50 o 
 -13  11  10        2.85        4.21      2.65 o 
  -1  11  10       11.37       18.24      2.41 o 
   1  11  10        1.69        2.54      3.78 o 
   3  11  10        2.97        2.85      2.65 o 
   5  11  10       20.14       21.20      3.46 o 
 -16  12  10       32.00       35.34      3.58 o 
 -14  12  10      112.55      110.24      5.00 o 
 -12  12  10      266.27      265.63     10.62 o 
  -2  12  10        7.35       11.26      1.73 o 
   0  12  10       23.83       17.86      2.62 o 
   2  12  10       26.84       22.80      3.21 o 
   4  12  10       72.19       76.32      5.34 o 
 -15  13  10        5.29        4.14      2.59 o 
 -13  13  10        5.77        2.21      1.10 o 
  -1  13  10      191.25      242.33      9.97 o 
   1  13  10       36.38       36.56      3.53 o 
   3  13  10        2.72        8.01      2.33 o 
   5  13  10        2.51        1.71      0.79 o 
 -14  14  10       23.43       20.97      2.40 o 
 -12  14  10       21.87       19.03      2.20 o 
   0  14  10        5.93        4.47      1.58 o 
   2  14  10        5.01        7.97      2.14 o 
   4  14  10       56.62       54.32      3.04 o 
 -13  15  10        0.54        0.37      0.48 o 
 -11  15  10       10.10       10.79      1.96 o 
  -1  15  10        3.27        3.14      1.15 o 
   1  15  10        9.81       10.53      2.58 o 
   3  15  10        0.78        3.22      1.19 o 
 -12  16  10       35.12       34.82      3.58 o 
 -10  16  10      262.64      269.04     10.80 o 
   0  16  10      124.93      129.53      7.81 o 
 -11  17  10       46.70       43.89      4.41 o 
  -9  17  10        3.71        5.72      1.91 o 
  -8  18  10       33.67       24.43      2.63 o 
   7   3  11        6.79        8.99      3.97 o 
 -14   4  11       13.73       10.53      2.19 o 
 -15   5  11      103.81       96.92      8.26 o 
 -13   5  11     1855.21     1902.97     44.50 o 
 -16   6  11       48.50       48.76      3.87 o 
 -14   6  11      166.64      192.20      7.29 o 
   6   6  11        1.49       -0.20      2.21 o 
 -17   7  11        1.70       -0.08      0.65 o 
 -15   7  11      229.69      245.82     11.76 o 
 -13   7  11       52.18       54.88      4.25 o 
   5   7  11        2.46        6.13      3.47 o 
 -16   8  11      109.54      132.51      5.63 o 
 -14   8  11        2.04        3.63      1.20 o 
   4   8  11        2.29        0.27      3.57 o 
   6   8  11       11.86       14.97      3.62 o 
 -17   9  11        4.87        4.15      1.22 o 
 -15   9  11      131.82      144.34      7.92 o 
 -13   9  11      164.21      179.13      9.45 o 
   1   9  11       10.64       14.34      6.33 o 
   3   9  11        6.32        4.61      3.73 o 
   5   9  11        6.58        5.33      2.13 o 
 -16  10  11        0.63        2.17      0.85 o 
 -14  10  11       19.54       28.84      3.56 o 
  -2  10  11      152.60      138.96      9.57 o 
   0  10  11       16.19       10.41      4.14 o 
   2  10  11        0.53        0.97      3.35 o 
   4  10  11       33.77       35.54      4.50 o 
 -15  11  11       18.80       20.27      2.72 o 
 -13  11  11      203.83      239.02     11.94 o 
  -1  11  11       66.54       80.24      7.14 o 
   1  11  11        2.76        3.49      2.19 o 
   3  11  11       42.26       45.83      5.93 o 
 -16  12  11       83.82       97.54     10.21 o 
 -14  12  11        3.69        1.42      1.03 o 
 -12  12  11       12.08       14.30      2.57 o 
   0  12  11        1.97        2.01      2.06 o 
   2  12  11       12.23       14.36      2.06 o 
   4  12  11        9.65        6.63      1.96 o 
 -15  13  11       19.94       13.46      3.00 o 
 -13  13  11        7.05        5.12      1.56 o 
  -1  13  11       82.75       84.72      6.63 o 
   1  13  11       34.49       39.63      2.96 o 
   3  13  11       22.46       32.85      3.52 o 
 -14  14  11       33.29       39.01      3.97 o 
 -12  14  11       82.21       86.17      4.09 o 
   0  14  11       13.80       12.91      1.82 o 
   2  14  11        9.66        9.04      2.33 o 
 -13  15  11       59.56       81.91      4.00 o 
 -11  15  11        0.81        0.80      0.59 o 
 -12  16  11        2.67        1.05      0.74 o 
 -10  16  11      131.55      141.64      8.51 o 
 -15   5  12       21.27       26.85      2.11 o 
 -13   5  12       75.60       72.55      9.31 o 
   5   5  12       32.88       33.60      5.63 o 
 -16   6  12      359.07      356.21     13.80 o 
 -14   6  12       71.35       53.14      4.90 o 
 -17   7  12       24.35       23.15      2.40 o 
 -15   7  12        1.83        2.29      0.86 o 
 -13   7  12        2.20        2.33      1.38 o 
   3   7  12        2.94        2.18      5.03 o 
   5   7  12        0.62       -0.16      1.36 o 
 -16   8  12       28.67       18.37      2.38 o 
 -14   8  12       18.68       17.53      3.72 o 
   2   8  12       13.02       19.42      4.33 o 
   4   8  12        1.08        3.09      2.85 o 
 -15   9  12        0.72        1.87      0.87 o 
 -13   9  12      216.71      212.85     10.43 o 
  -1   9  12        0.35        4.75      3.38 o 
   1   9  12        0.20       -1.34      3.25 o 
   3   9  12       44.61       50.89      3.85 o 
 -16  10  12      338.47      389.96     40.36 o 
 -14  10  12        2.75        0.42      0.99 o 
  -2  10  12       17.84       18.85      2.72 o 
   0  10  12        2.35        3.78      2.78 o 
   2  10  12        5.80        6.93      2.82 o 
 -15  11  12        3.21        1.58      0.82 o 
 -13  11  12      135.78      160.96      8.80 o 
  -1  11  12        0.60        0.89      1.62 o 
   1  11  12       21.54       16.35      2.44 o 
   3  11  12       19.63       24.58      2.76 o 
 -14  12  12        1.16       -0.77      0.85 o 
 -12  12  12      158.90      185.88     10.10 o 
   0  12  12       43.54       57.68      4.12 o 
   2  12  12        4.82        1.10      0.85 o 
 -13  13  12        1.59        2.89      0.96 o 
   1  13  12      101.63      116.00      5.45 o 
 -12  14  12        6.12        6.74      2.54 o 
 -11  15  12       96.28       92.79      4.48 o 
 -10  16  12        1.48        0.85      0.55 o 
 -13   5  13      393.02      417.69     15.68 o 
 -14   6  13       85.77      106.63      5.64 o 
 -15   7  13       84.67       82.57      3.70 o 
 -13   7  13      196.21      230.54      9.05 o 
   1   7  13       14.22       11.20      4.77 o 
   3   7  13       17.36        9.11      3.03 o 
 -14   8  13      315.00      342.73     17.80 o 
  -2   8  13       89.74       82.03      8.31 o 
   0   8  13       10.93        9.03      3.21 o 
   2   8  13       46.91       58.63      4.02 o 
 -15   9  13      141.60      153.93      9.07 o 
 -13   9  13       24.91       17.46      4.22 o 
  -1   9  13       39.89       48.32      5.49 o 
   1   9  13       46.62       50.32      6.17 o 
 -14  10  13      114.80      129.66      7.78 o 
   0  10  13       10.40        6.76      2.08 o 
 -15  11  13        0.32        0.13      0.61 o 
 -13  11  13      102.70      127.80      5.58 o 
 -14  12  13        2.56        1.76      1.48 o 
 -12  12  13       15.52       14.03      2.87 o 
 -13  13  13        0.13        1.33      0.58 o 
 -12  14  13       45.64       48.58      2.62 o 
 -11  15  13       58.13       51.34      5.52 o 
   0   6  14      428.26      471.35     19.84 o 
 -13   7  14      160.74      189.42     10.41 o 
  -1   7  14       86.43       76.98      5.06 o 
   1   7  14       62.01       84.07      4.65 o 
 -14   8  14      183.27      215.02      8.60 o 
   0   8  14      186.62      188.46      8.79 o 
 -15   9  14      200.18      218.22      9.69 o 
 -13   9  14       81.91       89.71      4.21 o 
 -14  10  14      237.54      254.66     11.34 o 
 -13  11  14       23.34       27.55      2.99 o 
 -12  12  14       54.31       67.22      3.54 o 
 -13   9  15        0.60        0.18      0.39 o 
 -12  10  15       21.90       21.18      2.51 o 
                                                 
